# Supplementary material for: The conserved helicase ZNFX-1 memorializes silenced RNAs in perinuclear condensates
Source: Nat Cell Biol. 2022 Jun 23;24(7):1129–40. doi: 10.1038/s41556-022-00940-w (PMC9276528; doi:10.1038/s41556-022-00940-w)
Supplement: Supplementary file 2 — Supplementary Table 1. List of oligonucleotides used in this study. Supplementary Table 2. FISH probe sequences used in this study. [file 41556_2022_940_MOESM2_ESM.xlsx]

## Sheet: TableS1_oligos
Primers
Name:	Sequence:	Purpose:	Reference:
OJPO174	TGGCGGCCGCTCTAGAGAAATCAATGAAAACGATTTACCAC	Cloning the mex-6 RNAi construct into the L4440 vector (forward)	This study
OJPO175	ACGTGGCTAGCCATGGTTTGCACAATCTCTACGGAAGGAC	Cloning the mex-6 RNAi construct into the L4440 vector (reverse)	This study
OJPO178	TGGCGGCCGCTCTAGATGCTGTTGCTCAATCTCTTCTG	Cloning the oma-1 RNAi construct into the L4440 vector (forward)	This study
OJPO179	ACGTGGCTAGCCATGGCAGTATCGGAGCCATTGAGAAG	Cloning the oma-1 RNAi construct into the L4440 vector (reverse)	This study
OJPO201	TGGCGGCCGCTCTAGATCCGTAACATTCTATCGATGTCGCA	Cloning the puf-5 RNAi construct into the L4440 vector (forward)	This study
OJPO202	ACGTGGCTAGCCATGGTTATTCGTCGAAGACGGAATTCTTC	Cloning the puf-5 RNAi construct into the L4440 vector (reverse)	This study
OJPO205	AGCCACGATTCATGCATACCA	mex-6 qPCR	This study
OJPO206	AGGCACATCATGGAACCAGC	mex-6 qPCR	This study
OJPO308	TTCGATGGAGGTGCATTCTCA	puf-5 qPCR	This study
OJPO309	AAGCCCAAAGTCAGCAGGAG	puf-5 qPCR	This study
OJPO440	TGCCACTAGGACCAACTCCT	oma-1 qPCR	This study
OJPO441	ATAGGTCATCGCACCTTCCG	oma-1 qPCR	This study
KV89	ACTACAACGAAGCCAACAACG	tbb-2 qPCR	This study
KV90	TGTCCGAACACAAAGTTGTCA	tbb-2 qPCR	This study
OJPO402_pUG_full_adapter	GCTATGGCTGTTCTCATGGCGGCGTCGCCATATTCTACTTCACACACACACACACACA	pUG RT adapter	Shukla et al., 2020
OJPO400_gsa1_f1	GAG TTC TAC GAT CAC ATT CT	gsa-1 f1 primer for pUG PCR	Shukla et al., 2020
OJPO401_gsa1_f2	CAC TTG CTG GAA AGA CAA GG	gsa-1 f2 primer for pUG PCR	Shukla et al., 2020
OJPO398_pUG_adapt_1	GCT ATG GCT GTT CTC ATG GC	pUG adpater 1 reverse	Shukla et al., 2020
OJPO399_pUG_adapt_2	GGC GTC GCC ATA TTC TAC TT	pUG adapter 2 reverse	Shukla et al., 2020
OJPO418_mex6_f1	TGCCACACAACTTTAAGACTCG	mex-6 f1 primer for pUG PCR	This study
OJPO419_mex6_f2	TCTTTGCATGACGCACGC	mex-6 f2 primer for pUG PCR	This study
OJPO420_puf5_f1	GAAGCTCGTCGAAAAGATCAGC	puf-5 f1 primer for pUG PCR	This study
OJPO421_puf5_f2	GCCACTTTGCACCGATCA	puf-5 f2 primer for pUG PCR	This study
OJPO436_oma1_f1	CGTGATCAAATGGAGCAGCA	oma-1 f1 primer for pUG PCR	This study
OJPO437_oma1_f2	CATCATGACTAATGGTCGCATTG	oma-1 f2 primer for pUG PCR	This study

## Sheet: TableS2_FISH_probe_sequences
smFISH Probes
mex-6 smFISH probe set	Sequence	Gene
1	cactattggatgttgctgtc	mex-6
2	gccgttgctgaagaagacaa	mex-6
3	aagtggatgctgctgttgat	mex-6
4	tgcatctgcgaatcgtagat	mex-6
5	gcatggaagatccgtagtag	mex-6
6	tgtacgttggaattggctga	mex-6
7	tgtgccgaactgttgaggtg	mex-6
8	ttgcatcttgatagtacggt	mex-6
9	gggaacctgtccaaattgtc	mex-6
10	cagtcatcatttgctgttga	mex-6
11	ggctgggccatataaaagta	mex-6
12	aaatatctgcggttgtccag	mex-6
13	gacccaatggttgctgataa	mex-6
14	cattggagcagcttgttgag	mex-6
15	cagcttgcattggatggaag	mex-6
16	gttcagaaagcataggagta	mex-6
17	atttgtggcatcatactcat	mex-6
18	ctgttgaggattagtcgact	mex-6
19	ccgattttctcagttgttca	mex-6
20	tacgcgtggtgcttatttga	mex-6
21	gagtcgacgaagtcaacgga	mex-6
22	tattcgcgacttgttgggag	mex-6
23	tttcgatcgcgttggacagt	mex-6
24	atatcttgattggctattcc	mex-6
25	tgggaagatcgtcatgttca	mex-6
26	ggtgatcttcgagatctcat	mex-6
27	tggtatcgtcgttgtgattg	mex-6
28	aacgattttccttctcagca	mex-6
29	gacccaatttctcaacacga	mex-6
30	caacttctggtttggcgaac	mex-6
31	taaagttgtgtggcagttgg	mex-6
32	tgcgtcatgcaaagacgagt	mex-6
33	cacccaatgcacaaggatta	mex-6
34	gtcggaatatcagaagctct	mex-6
35	gttttgtatttattgttcgg	mex-6
36	acgcgcaaaattcttgcaca	mex-6
37	catatgggcaaactccagat	mex-6
38	gggtgaacaaactcgcatcg	mex-6
39	tattctggaattccgtatcc	mex-6
40	ctcgaccatcttacgttgat	mex-6
41	cttccggaatagaatcgtgt	mex-6
42	gtggctgatatctagctaca	mex-6
43	tttccactggtatgcatgaa	mex-6
44	gaccttcgttggagtcgtag	mex-6
45	ccacatttcgttgcttgagg	mex-6
46	gagaggcacatcatggaacc	mex-6
47	ctctaaatcgcgtccagtat	mex-6
48	gatggttgaaatcacctcct	mex-6
puf-5 smFISH probe set
1	ttgattcttccagtactgtc	puf-5
2	cgatgaatccgaagctttcg	puf-5
3	cagtttggtgatcgctgatc	puf-5
4	ggatccgttgaaaatgctga	puf-5
5	ttggacgatgagaatgcacc	puf-5
6	cccatgaagttgaacagagg	puf-5
7	agtattggaagcgctggttc	puf-5
8	gacttggcaaatggatgtgg	puf-5
9	agccagacgacacggatcac	puf-5
10	tcggtgtagacggtgtcaag	puf-5
11	aggagtcaagttcaatgggc	puf-5
12	aaatcggcaagcccaaagtc	puf-5
13	gcaaacgactcgtttccaac	puf-5
14	cgtattgttggcggtgaaat	puf-5
15	tctggacgtttccaacgaat	puf-5
16	ggcaaaagacgggttgatcg	puf-5
17	aatgtttccgctgttgtcga	puf-5
18	atcttggagagtgaggtcat	puf-5
19	gataagcgatccgttgctaa	puf-5
20	ggaacttgactccagttcta	puf-5
21	tgatcttctgggaaatggcg	puf-5
22	gcacaaagtgcatctcgtta	puf-5
23	ctgctcagtaagtttgtcaa	puf-5
24	tgcggcaaagactggtgaag	puf-5
25	ggatgatgaaatttccggca	puf-5
26	caagggttgcatgttcaaca	puf-5
27	tcacacatcttgcggacgag	puf-5
28	aggcacatttcgatcaatcc	puf-5
29	cacacggcaagcaaacttgt	puf-5
30	atttctggatcgacatctgc	puf-5
31	ttcatcgcgatcgagacatc	puf-5
32	actgctgatcttttcgacga	puf-5
33	gtgcaaagtggcagaaaatc	puf-5
34	aacgtggatggcgcattgat	puf-5
35	acagtttgacaactttctgc	puf-5
36	acgaagaaactccacgcact	puf-5
37	gttgtcatcgcgacacagaa	puf-5
38	tgtcttggcaaacagtcatc	puf-5
39	tgaacgagacggcaaccata	puf-5
40	agacagcttgtcgatggttt	puf-5
41	agcaatggagcttcggatta	puf-5
42	aggagctgaagacgtgtgtt	puf-5
43	cactgatgtcatgagtccat	puf-5
44	gaaagtcggaagcagttgcg	puf-5
45	catttccatgactccagagg	puf-5
46	tttcgatgattgtatcacgg	puf-5
oma-1 smFISH probe set
1	agatgttgcgagctgtaagt	oma-1
2	acaccggagatactcgattt	oma-1
3	aagtaatcgggtgcagggaa	oma-1
4	gttgagtggatgtgaatagt	oma-1
5	ccgttaacgttcatattgat	oma-1
6	atcgatcttctcgttgtttt	oma-1
7	gggagctctcgagatgatgc	oma-1
8	ggcaaagttggaacgccagc	oma-1
9	agcgtgatcgagtggtgaaa	oma-1
10	gattagtttgagacaagtcc	oma-1
11	caaatctccaatctgggcat	oma-1
12	tcaagttagcagtttgagta	oma-1
13	agcaactgctttttgatagc	oma-1
14	gttggttgaatgcaatatct	oma-1
15	cgcgaacttgcatcgattga	oma-1
16	gttctggggaaaactctgaa	oma-1
17	gaaatggaggtgcaacctgg	oma-1
18	cggcgtctaggatcaaactg	oma-1
19	tttctgcattcgggctaatc	oma-1
20	gcagatcacagtcttgtatg	oma-1
21	agtcttagattcgagccaag	oma-1
22	ggcagttgtctgcgaaagaa	oma-1
23	gaatgttggacgaagttcct	oma-1
24	tacttattgttctgcagcgg	oma-1
25	tttgtcacagagtttcgttt	oma-1
26	tatgggcagagtcctgtagt	oma-1
27	aatgaaaaggcaccgtttcc	oma-1
28	tatgcgtttggtccatgatc	oma-1
29	caagaagtttatcagcgcga	oma-1
30	ccaatgcatggcgttgagaa	oma-1
31	tccatttgatcacgaatgtc	oma-1
32	accattagtcatgatgtgct	oma-1
33	aaagcgggggagctgcaatg	oma-1
34	tctaaaggatgctgaatggc	oma-1
35	tggctcatctggagttgatg	oma-1
36	tggtcctagtggcaatttag	oma-1
37	gaccacgagtactaacagga	oma-1
38	gagacggtggataggtcatc	oma-1
39	acatcgatggatccaatggc	oma-1
40	atattccaagcgtctagagc	oma-1
41	cgaatcgagtggactagctg	oma-1
42	tttggagcggaacccaaaac	oma-1
43	ttccgagcattccgaacgag	oma-1
44	aaactcctccaggagtattt	oma-1
45	gatccagcagatgaatatcc	oma-1
46	actgagatcctgagaaggcg	oma-1
47	atgctgcattgagtgacgaa	oma-1
48	ttgcgaaatatgcagcagcg	oma-1
mex-5 smFISH probe set
1	cgagacactatttgatgccg	mex-5
2	ttgtcgtaggtgacactgat	mex-5
3	tttgaggatgtgacgactgc	mex-5
4	agtactgcatctgttgatcg	mex-5
5	gggcgtactgttgagaagat	mex-5
6	tcttgataatatggagccgc	mex-5
7	gggaacctgcacatactgtc	mex-5
8	ctgttgaggagccattgatc	mex-5
9	ggttgaccagaaaccatcat	mex-5
10	ttgtggttgagccatataga	mex-5
11	tgactgcatgacttgctgag	mex-5
12	aatagatgagctgtggttgt	mex-5
13	tgtggagccattgattgttg	mex-5
14	gatggaagtacattggagcc	mex-5
15	atttgttctggaagcatcgg	mex-5
16	ctgcgtatgtggcatcacac	mex-5
17	tgttgttgaggtggaattgc	mex-5
18	tgtgctactaatctccactc	mex-5
19	agacgaggtcaatggagctg	mex-5
20	cgagacttgttggaagagga	mex-5
21	tatcacgctgaacagtctcg	mex-5
22	tctgaattggatgttcctgt	mex-5
23	aactcgtcatgctccataac	mex-5
24	gggtgatctttgagatctca	mex-5
25	atcgtgtcatcgttgtgatt	mex-5
26	gccacgatgttcatggaaat	mex-5
27	aatccacgacgaccgaactt	mex-5
28	tgttgactgtcagtttctgg	mex-5
29	acgagtcttgtagttgggtg	mex-5
30	cagatgcgtgcatcatgcaa	mex-5
31	cccatatcacatggtttgat	mex-5
32	gtacttgttgttcggatagc	mex-5
33	aagttcttgcacagctttgt	mex-5
34	aagtccatacgggcagaatc	mex-5
35	cttgtccgttggatgaacaa	mex-5
36	tgcgctgatatggaggaata	mex-5
37	taatcctggtcatcgtgaga	mex-5
38	cttctggaatgacatcctgg	mex-5
39	tgatgtctagcgacaacgta	mex-5
40	acctgtacgcatgaatcgtg	mex-5
41	tgtttgagcatcactttggt	mex-5
42	cattggagaggcacatcatt	mex-5
43	gttgattgtaatcacctccg	mex-5
44	aagtcgtcttcgttggattc	mex-5
45	gtggattttctctgcgattc	mex-5
46	tgagagatgtgcgacgcttg	mex-5
47	gattttcctcagatgtccac	mex-5
48	taatagtgtcctcttagtcc	mex-5
mex-6 sense smFISH probe set
1	gtctgcgaggacactattag	mex-6 sense probe
2	atggacatcagtggagaacc	mex-6 sense probe
3	aagtcgtccatctttcagta	mex-6 sense probe
4	agaggcaatccacctgtaac	mex-6 sense probe
5	atttaccaccacacttgaga	mex-6 sense probe
6	caggaggtgatttcaaccat	mex-6 sense probe
7	ccaatactggacgcgattta	mex-6 sense probe
8	aaatgtggctggttccatga	mex-6 sense probe
9	caacgaaggtcaccctcaag	mex-6 sense probe
10	taccagtggaaaggctacga	mex-6 sense probe
11	gatatcagccacgattcatg	mex-6 sense probe
12	ccggaagattacgttgtagc	mex-6 sense probe
13	ggtcgaggaacacgattcta	mex-6 sense probe
14	tattcctccatatcaacgta	mex-6 sense probe
15	catcggatacggaattccag	mex-6 sense probe
16	cttcgatgcgagtttgttca	mex-6 sense probe
17	atctggagtttgcccatatg	mex-6 sense probe
18	ttgtgcaagaattttgcgcg	mex-6 sense probe
19	agagcttctgatattccgac	mex-6 sense probe
20	gcagctggaattaatccttg	mex-6 sense probe
21	agactcgtctttgcatgacg	mex-6 sense probe
22	ttcgccaaaccagaagttga	mex-6 sense probe
23	gtgttgagaaattgggtcgc	mex-6 sense probe
24	ccatgagtgctgagaaggaa	mex-6 sense probe
25	tctcgaagatcaccatcgac	mex-6 sense probe
26	ttgaacatgacgatcttccc	mex-6 sense probe
27	gtccaacgcgatcgaaacag	mex-6 sense probe
28	tcccaacaagtcgcgaatac	mex-6 sense probe
29	tacagttccgttgacttcgt	mex-6 sense probe
30	gtgctcaaataagcaccacg	mex-6 sense probe
31	cgactaatcctcaacagtct	mex-6 sense probe
32	agtatgatgccacaaatcca	mex-6 sense probe
33	ctactcctatgctttctgaa	mex-6 sense probe
34	gtacttccatccaatgcaag	mex-6 sense probe
35	aatggctcaacaagctgctc	mex-6 sense probe
36	attatcagcaaccattgggt	mex-6 sense probe
37	atctggacaaccgcagatat	mex-6 sense probe
38	catacttttatatggcccag	mex-6 sense probe
39	gcaaatgatgactgctggtc	mex-6 sense probe
40	cggacaatttggacaggttc	mex-6 sense probe
41	caccgtactatcaagatgca	mex-6 sense probe
42	aaacggagcacctcaacagt	mex-6 sense probe
43	aatcagccaattccaacgta	mex-6 sense probe
44	actactacggatcttccatg	mex-6 sense probe
45	cctcaaatctacgattcgca	mex-6 sense probe
46	aggacatcaacagcagcatc	mex-6 sense probe
47	attgtcttcttcagcaacgg	mex-6 sense probe
48	cagcaacatccaatagtgcg	mex-6 sense probe
