# Supplementary material for: The conserved helicase ZNFX-1 memorializes silenced RNAs in perinuclear condensates
Source: Nat Cell Biol. 2022 Jun 23;24(7):1129–40. doi: 10.1038/s41556-022-00940-w (PMC9276528; doi:10.1038/s41556-022-00940-w)
Supplement: Source Data Fig. 2 — Statistical source data. [file 41556_2022_940_MOESM3_ESM.xlsx]

## Sheet: Fig 2B - WT cytoplasm
mean_mex6_value	Worm	RNAi	Time
0.353536	Worm 1	Control RNAi	2hr
0.331059	Worm 2	Control RNAi	2hr
0.345117	Worm 3	Control RNAi	2hr
0.388681	Worm 4	Control RNAi	2hr
0.350016	Worm 5	Control RNAi	2hr
0.445088	Worm 1	mex-6 RNAi	2hr
0.406782	Worm 2	mex-6 RNAi	2hr
0.338988	Worm 3	mex-6 RNAi	2hr
0.412929	Worm 4	mex-6 RNAi	2hr
0.394295	Worm 5	mex-6 RNAi	2hr
0.338083	Worm 1	Control RNAi	4hr
0.426987	Worm 2	Control RNAi	4hr
0.329843	Worm 3	Control RNAi	4hr
0.358788	Worm 4	Control RNAi	4hr
0.335274	Worm 5	Control RNAi	4hr
0.24763	Worm 1	mex-6 RNAi	4hr
0.279507	Worm 2	mex-6 RNAi	4hr
0.140312	Worm 3	mex-6 RNAi	4hr
0.297305	Worm 4	mex-6 RNAi	4hr
0.134602	Worm 5	mex-6 RNAi	4hr
0.374563	Worm 1	Control RNAi	6hr
0.40213	Worm 2	Control RNAi	6hr
0.358295	Worm 3	Control RNAi	6hr
0.36127	Worm 4	Control RNAi	6hr
0.368997	Worm 5	Control RNAi	6hr
0.152414	Worm 1	mex-6 RNAi	6hr
0.120271	Worm 2	mex-6 RNAi	6hr
0.162161	Worm 3	mex-6 RNAi	6hr
0.135643	Worm 4	mex-6 RNAi	6hr
0.106251	Worm 5	mex-6 RNAi	6hr
0.389274	Worm 1	Control RNAi	8hr
0.324837	Worm 2	Control RNAi	8hr
0.338382	Worm 3	Control RNAi	8hr
0.374614	Worm 4	Control RNAi	8hr
0.392776	Worm 5	Control RNAi	8hr
0.109607	Worm 1	mex-6 RNAi	8hr
0.0846671	Worm 2	mex-6 RNAi	8hr
0.0433823	Worm 3	mex-6 RNAi	8hr
0.067248	Worm 4	mex-6 RNAi	8hr
0.0938126	Worm 5	mex-6 RNAi	8hr
0.391419	Worm 1	Control RNAi	24hr
0.367017	Worm 2	Control RNAi	24hr
0.479977	Worm 3	Control RNAi	24hr
0.402674	Worm 4	Control RNAi	24hr
0.335989	Worm 5	Control RNAi	24hr
0.0299985	Worm 1	mex-6 RNAi	24hr
0.0349561	Worm 2	mex-6 RNAi	24hr
0.00581728	Worm 3	mex-6 RNAi	24hr
0.031162	Worm 4	mex-6 RNAi	24hr
0.0171163	Worm 5	mex-6 RNAi	24hr

## Sheet: Fig 2D - WT nuclei
max_mex6_value	RNAi	Time	Worm			n=
2.0717	Control RNAi	2hr	worm1		Control 2hr	182
0.384149	Control RNAi	2hr	worm1		mex-6 2hr	221
2.098	Control RNAi	2hr	worm1		Control 4hr	223
0.526951	Control RNAi	2hr	worm1		mex-6 4hr	172
0.653971	Control RNAi	2hr	worm1		Control 6hr	228
0.667601	Control RNAi	2hr	worm1		mex-6 6hr	196
0.60441	Control RNAi	2hr	worm1		Control 8hr	163
0.604858	Control RNAi	2hr	worm1		mex-6 8hr	158
0.749371	Control RNAi	2hr	worm1		Control 24hr	239
1.45421	Control RNAi	2hr	worm1		mex-6 24hr	270
1.60404	Control RNAi	2hr	worm1
0.389813	Control RNAi	2hr	worm1
0.666605	Control RNAi	2hr	worm1
0.711498	Control RNAi	2hr	worm1
1.63053	Control RNAi	2hr	worm1
1.24796	Control RNAi	2hr	worm1
0.719391	Control RNAi	2hr	worm1
1.56495	Control RNAi	2hr	worm1
1.19155	Control RNAi	2hr	worm1
0.946784	Control RNAi	2hr	worm1
1.69521	Control RNAi	2hr	worm1
5.2569	Control RNAi	2hr	worm1
1.41702	Control RNAi	2hr	worm1
1.334	Control RNAi	2hr	worm1
2.56099	Control RNAi	2hr	worm1
0.555917	Control RNAi	2hr	worm1
2.42853	Control RNAi	2hr	worm1
1.2446	Control RNAi	2hr	worm1
0.310491	Control RNAi	2hr	worm1
0.419778	Control RNAi	2hr	worm1
1.78644	Control RNAi	2hr	worm1
1.20738	Control RNAi	2hr	worm1
0.499597	Control RNAi	2hr	worm1
0.505323	Control RNAi	2hr	worm1
1.32798	Control RNAi	2hr	worm1
0.906432	Control RNAi	2hr	worm1
0.535794	Control RNAi	2hr	worm1
2.55855	Control RNAi	2hr	worm1
0.518109	Control RNAi	2hr	worm1
1.20188	Control RNAi	2hr	worm1
0.427118	Control RNAi	2hr	worm1
0.6721	Control RNAi	2hr	worm1
2.13724	Control RNAi	2hr	worm1
1.53158	Control RNAi	2hr	worm1
1.52086	Control RNAi	2hr	worm1
1.76176	Control RNAi	2hr	worm1
0.463342	Control RNAi	2hr	worm1
0.0924742	Control RNAi	2hr	worm1
0.507261	Control RNAi	2hr	worm1
0.794364	Control RNAi	2hr	worm1
0.844374	Control RNAi	2hr	worm1
0.487256	Control RNAi	2hr	worm1
1.16035	Control RNAi	2hr	worm1
0.19922	Control RNAi	2hr	worm1
0.519326	Control RNAi	2hr	worm1
0.537839	Control RNAi	2hr	worm1
0.418731	Control RNAi	2hr	worm1
0.238055	Control RNAi	2hr	worm2
0.334857	Control RNAi	2hr	worm2
0.645286	Control RNAi	2hr	worm2
0.446001	Control RNAi	2hr	worm2
1.15564	Control RNAi	2hr	worm2
0.498371	Control RNAi	2hr	worm2
0.272881	Control RNAi	2hr	worm2
1.04702	Control RNAi	2hr	worm2
1.17653	Control RNAi	2hr	worm2
0.4031	Control RNAi	2hr	worm2
0.437088	Control RNAi	2hr	worm2
1.16011	Control RNAi	2hr	worm2
1.44061	Control RNAi	2hr	worm2
1.43324	Control RNAi	2hr	worm2
0.87462	Control RNAi	2hr	worm2
0.346589	Control RNAi	2hr	worm2
0.476265	Control RNAi	2hr	worm2
1.08719	Control RNAi	2hr	worm2
0.426803	Control RNAi	2hr	worm2
1.13825	Control RNAi	2hr	worm2
1.86336	Control RNAi	2hr	worm2
0.893245	Control RNAi	2hr	worm2
0.506148	Control RNAi	2hr	worm2
1.01541	Control RNAi	2hr	worm2
0.541012	Control RNAi	2hr	worm2
0.557525	Control RNAi	2hr	worm2
1.04411	Control RNAi	2hr	worm2
0.507559	Control RNAi	2hr	worm2
2.70267	Control RNAi	2hr	worm2
1.4861	Control RNAi	2hr	worm2
0.929745	Control RNAi	2hr	worm2
0.93031	Control RNAi	2hr	worm2
0.885676	Control RNAi	2hr	worm2
1.50661	Control RNAi	2hr	worm2
1.43753	Control RNAi	2hr	worm2
0.785737	Control RNAi	2hr	worm2
0.691466	Control RNAi	2hr	worm2
1.25779	Control RNAi	2hr	worm2
0.483237	Control RNAi	2hr	worm2
0.705668	Control RNAi	2hr	worm2
0.62894	Control RNAi	2hr	worm2
2.10667	Control RNAi	2hr	worm2
1.20555	Control RNAi	2hr	worm2
0.5142	Control RNAi	2hr	worm2
1.44191	Control RNAi	2hr	worm2
1.15255	Control RNAi	2hr	worm2
3.06611	Control RNAi	2hr	worm2
1.72294	Control RNAi	2hr	worm2
0.450194	Control RNAi	2hr	worm2
0.887538	Control RNAi	2hr	worm2
2.81846	Control RNAi	2hr	worm2
0.462693	Control RNAi	2hr	worm2
0.61523	Control RNAi	2hr	worm2
1.06245	Control RNAi	2hr	worm2
1.70399	Control RNAi	2hr	worm2
0.767164	Control RNAi	2hr	worm2
2.17289	Control RNAi	2hr	worm2
0.986097	Control RNAi	2hr	worm2
1.06493	Control RNAi	2hr	worm2
0.453566	Control RNAi	2hr	worm2
2.28615	Control RNAi	2hr	worm2
1.82475	Control RNAi	2hr	worm2
0.97076	Control RNAi	2hr	worm2
0.664879	Control RNAi	2hr	worm2
1.23313	Control RNAi	2hr	worm2
3.39672	Control RNAi	2hr	worm2
0.573585	Control RNAi	2hr	worm2
0.666598	Control RNAi	2hr	worm2
0.427367	Control RNAi	2hr	worm2
0.441312	Control RNAi	2hr	worm2
0.482603	Control RNAi	2hr	worm3
0.303942	Control RNAi	2hr	worm3
0.914213	Control RNAi	2hr	worm3
1.19061	Control RNAi	2hr	worm3
0.539239	Control RNAi	2hr	worm3
0.699385	Control RNAi	2hr	worm3
0.51936	Control RNAi	2hr	worm3
0.698015	Control RNAi	2hr	worm3
1.94244	Control RNAi	2hr	worm3
0.463938	Control RNAi	2hr	worm3
0.651151	Control RNAi	2hr	worm3
1.80654	Control RNAi	2hr	worm3
0.347119	Control RNAi	2hr	worm3
2.43197	Control RNAi	2hr	worm3
1.46097	Control RNAi	2hr	worm3
0.288446	Control RNAi	2hr	worm3
1.19257	Control RNAi	2hr	worm3
0.332337	Control RNAi	2hr	worm3
0.512473	Control RNAi	2hr	worm3
1.31292	Control RNAi	2hr	worm3
0.842474	Control RNAi	2hr	worm3
0.636817	Control RNAi	2hr	worm3
0.900823	Control RNAi	2hr	worm3
0.378854	Control RNAi	2hr	worm3
0.216559	Control RNAi	2hr	worm3
1.2374	Control RNAi	2hr	worm3
1.57145	Control RNAi	2hr	worm3
1.37858	Control RNAi	2hr	worm3
2.29027	Control RNAi	2hr	worm3
0.419521	Control RNAi	2hr	worm3
1.15047	Control RNAi	2hr	worm3
1.29369	Control RNAi	2hr	worm3
0.999655	Control RNAi	2hr	worm3
1.78157	Control RNAi	2hr	worm3
0.44743	Control RNAi	2hr	worm3
3.01444	Control RNAi	2hr	worm3
1.758	Control RNAi	2hr	worm3
0.609395	Control RNAi	2hr	worm3
0.337965	Control RNAi	2hr	worm3
0.498036	Control RNAi	2hr	worm3
0.85947	Control RNAi	2hr	worm3
0.593918	Control RNAi	2hr	worm3
0.358738	Control RNAi	2hr	worm3
0.872479	Control RNAi	2hr	worm3
1.92649	Control RNAi	2hr	worm3
0.802518	Control RNAi	2hr	worm3
0.801104	Control RNAi	2hr	worm3
1.98181	Control RNAi	2hr	worm3
0.435957	Control RNAi	2hr	worm3
0.562734	Control RNAi	2hr	worm3
0.383057	Control RNAi	2hr	worm3
0.822748	Control RNAi	2hr	worm3
0.279959	Control RNAi	2hr	worm3
0.366597	Control RNAi	2hr	worm3
0.130821	Control RNAi	2hr	worm3
0.650639	mex-6 RNAi	2hr	worm4
0.404103	mex-6 RNAi	2hr	worm4
0.543651	mex-6 RNAi	2hr	worm4
0.628922	mex-6 RNAi	2hr	worm4
0.536586	mex-6 RNAi	2hr	worm4
0.702536	mex-6 RNAi	2hr	worm4
1.0095	mex-6 RNAi	2hr	worm4
0.490441	mex-6 RNAi	2hr	worm4
2.28988	mex-6 RNAi	2hr	worm4
0.411285	mex-6 RNAi	2hr	worm4
2.72886	mex-6 RNAi	2hr	worm4
1.85805	mex-6 RNAi	2hr	worm4
1.23925	mex-6 RNAi	2hr	worm4
1.10497	mex-6 RNAi	2hr	worm4
1.21514	mex-6 RNAi	2hr	worm4
0.659908	mex-6 RNAi	2hr	worm4
0.686891	mex-6 RNAi	2hr	worm4
0.370657	mex-6 RNAi	2hr	worm4
0.508265	mex-6 RNAi	2hr	worm4
1.85028	mex-6 RNAi	2hr	worm4
1.5579	mex-6 RNAi	2hr	worm4
1.32978	mex-6 RNAi	2hr	worm4
2.30016	mex-6 RNAi	2hr	worm4
1.63169	mex-6 RNAi	2hr	worm4
0.605441	mex-6 RNAi	2hr	worm4
0.662785	mex-6 RNAi	2hr	worm4
0.880225	mex-6 RNAi	2hr	worm4
0.741556	mex-6 RNAi	2hr	worm4
1.55029	mex-6 RNAi	2hr	worm4
1.29133	mex-6 RNAi	2hr	worm4
0.815356	mex-6 RNAi	2hr	worm4
1.71131	mex-6 RNAi	2hr	worm4
0.941611	mex-6 RNAi	2hr	worm4
2.08266	mex-6 RNAi	2hr	worm4
1.06898	mex-6 RNAi	2hr	worm4
0.189288	mex-6 RNAi	2hr	worm4
1.05196	mex-6 RNAi	2hr	worm4
0.426748	mex-6 RNAi	2hr	worm4
0.271638	mex-6 RNAi	2hr	worm4
0.554836	mex-6 RNAi	2hr	worm4
0.432444	mex-6 RNAi	2hr	worm4
0.676309	mex-6 RNAi	2hr	worm4
1.5295	mex-6 RNAi	2hr	worm4
1.64442	mex-6 RNAi	2hr	worm4
0.562391	mex-6 RNAi	2hr	worm4
0.64204	mex-6 RNAi	2hr	worm4
1.89649	mex-6 RNAi	2hr	worm4
2.93079	mex-6 RNAi	2hr	worm4
3.73622	mex-6 RNAi	2hr	worm4
0.915145	mex-6 RNAi	2hr	worm4
0.474561	mex-6 RNAi	2hr	worm4
0.641655	mex-6 RNAi	2hr	worm4
0.437208	mex-6 RNAi	2hr	worm4
0.426721	mex-6 RNAi	2hr	worm4
1.78439	mex-6 RNAi	2hr	worm4
0.337088	mex-6 RNAi	2hr	worm4
0.859099	mex-6 RNAi	2hr	worm4
0.886122	mex-6 RNAi	2hr	worm4
1.01556	mex-6 RNAi	2hr	worm4
1.78003	mex-6 RNAi	2hr	worm4
1.64925	mex-6 RNAi	2hr	worm4
2.2753	mex-6 RNAi	2hr	worm4
0.803729	mex-6 RNAi	2hr	worm4
0.462048	mex-6 RNAi	2hr	worm4
1.34175	mex-6 RNAi	2hr	worm4
1.77065	mex-6 RNAi	2hr	worm4
0.876954	mex-6 RNAi	2hr	worm4
0.421745	mex-6 RNAi	2hr	worm4
0.481347	mex-6 RNAi	2hr	worm4
0.421811	mex-6 RNAi	2hr	worm4
2.06416	mex-6 RNAi	2hr	worm4
0.905386	mex-6 RNAi	2hr	worm4
1.33389	mex-6 RNAi	2hr	worm4
0.76659	mex-6 RNAi	2hr	worm4
0.442652	mex-6 RNAi	2hr	worm4
0.249499	mex-6 RNAi	2hr	worm4
0.349036	mex-6 RNAi	2hr	worm4
0.545939	mex-6 RNAi	2hr	worm4
0.440377	mex-6 RNAi	2hr	worm4
0.364385	mex-6 RNAi	2hr	worm5
0.546089	mex-6 RNAi	2hr	worm5
0.841574	mex-6 RNAi	2hr	worm5
0.506969	mex-6 RNAi	2hr	worm5
1.55578	mex-6 RNAi	2hr	worm5
0.43109	mex-6 RNAi	2hr	worm5
1.62239	mex-6 RNAi	2hr	worm5
0.464991	mex-6 RNAi	2hr	worm5
0.450235	mex-6 RNAi	2hr	worm5
0.506695	mex-6 RNAi	2hr	worm5
1.33099	mex-6 RNAi	2hr	worm5
1.24001	mex-6 RNAi	2hr	worm5
0.772486	mex-6 RNAi	2hr	worm5
1.07081	mex-6 RNAi	2hr	worm5
1.86347	mex-6 RNAi	2hr	worm5
1.41313	mex-6 RNAi	2hr	worm5
0.440559	mex-6 RNAi	2hr	worm5
0.522691	mex-6 RNAi	2hr	worm5
0.785697	mex-6 RNAi	2hr	worm5
0.710627	mex-6 RNAi	2hr	worm5
1.46513	mex-6 RNAi	2hr	worm5
1.77379	mex-6 RNAi	2hr	worm5
0.992932	mex-6 RNAi	2hr	worm5
1.25116	mex-6 RNAi	2hr	worm5
1.68446	mex-6 RNAi	2hr	worm5
1.73506	mex-6 RNAi	2hr	worm5
2.44966	mex-6 RNAi	2hr	worm5
1.41927	mex-6 RNAi	2hr	worm5
0.401812	mex-6 RNAi	2hr	worm5
0.474902	mex-6 RNAi	2hr	worm5
0.979171	mex-6 RNAi	2hr	worm5
0.830954	mex-6 RNAi	2hr	worm5
0.808119	mex-6 RNAi	2hr	worm5
1.9668	mex-6 RNAi	2hr	worm5
0.874733	mex-6 RNAi	2hr	worm5
1.3883	mex-6 RNAi	2hr	worm5
0.352019	mex-6 RNAi	2hr	worm5
0.478632	mex-6 RNAi	2hr	worm5
0.904523	mex-6 RNAi	2hr	worm5
0.607397	mex-6 RNAi	2hr	worm5
0.63764	mex-6 RNAi	2hr	worm5
0.92781	mex-6 RNAi	2hr	worm5
0.489282	mex-6 RNAi	2hr	worm5
1.1976	mex-6 RNAi	2hr	worm5
0.759768	mex-6 RNAi	2hr	worm5
0.672138	mex-6 RNAi	2hr	worm5
1.65215	mex-6 RNAi	2hr	worm5
0.756522	mex-6 RNAi	2hr	worm5
2.8898	mex-6 RNAi	2hr	worm5
0.296242	mex-6 RNAi	2hr	worm5
0.952732	mex-6 RNAi	2hr	worm5
0.976988	mex-6 RNAi	2hr	worm5
2.23222	mex-6 RNAi	2hr	worm5
1.93059	mex-6 RNAi	2hr	worm5
0.326046	mex-6 RNAi	2hr	worm5
0.388242	mex-6 RNAi	2hr	worm5
0.518833	mex-6 RNAi	2hr	worm5
0.985341	mex-6 RNAi	2hr	worm5
1.35996	mex-6 RNAi	2hr	worm5
0.847972	mex-6 RNAi	2hr	worm5
0.602807	mex-6 RNAi	2hr	worm5
1.55466	mex-6 RNAi	2hr	worm5
0.676783	mex-6 RNAi	2hr	worm5
0.476465	mex-6 RNAi	2hr	worm5
1.40653	mex-6 RNAi	2hr	worm5
0.625927	mex-6 RNAi	2hr	worm5
0.337744	mex-6 RNAi	2hr	worm5
0.414291	mex-6 RNAi	2hr	worm6
0.72687	mex-6 RNAi	2hr	worm6
0.437575	mex-6 RNAi	2hr	worm6
0.982479	mex-6 RNAi	2hr	worm6
1.53843	mex-6 RNAi	2hr	worm6
1.55403	mex-6 RNAi	2hr	worm6
0.550502	mex-6 RNAi	2hr	worm6
1.00185	mex-6 RNAi	2hr	worm6
1.65981	mex-6 RNAi	2hr	worm6
0.414874	mex-6 RNAi	2hr	worm6
0.591521	mex-6 RNAi	2hr	worm6
0.450704	mex-6 RNAi	2hr	worm6
3.04432	mex-6 RNAi	2hr	worm6
0.534666	mex-6 RNAi	2hr	worm6
0.663053	mex-6 RNAi	2hr	worm6
2.46596	mex-6 RNAi	2hr	worm6
0.954005	mex-6 RNAi	2hr	worm6
3.08925	mex-6 RNAi	2hr	worm6
0.433769	mex-6 RNAi	2hr	worm6
0.776117	mex-6 RNAi	2hr	worm6
0.978246	mex-6 RNAi	2hr	worm6
0.814037	mex-6 RNAi	2hr	worm6
1.43536	mex-6 RNAi	2hr	worm6
0.735693	mex-6 RNAi	2hr	worm6
3.49569	mex-6 RNAi	2hr	worm6
1.43592	mex-6 RNAi	2hr	worm6
0.418153	mex-6 RNAi	2hr	worm6
1.30419	mex-6 RNAi	2hr	worm6
1.08733	mex-6 RNAi	2hr	worm6
0.825792	mex-6 RNAi	2hr	worm6
0.496392	mex-6 RNAi	2hr	worm6
0.912552	mex-6 RNAi	2hr	worm6
0.565087	mex-6 RNAi	2hr	worm6
0.822266	mex-6 RNAi	2hr	worm6
0.529537	mex-6 RNAi	2hr	worm6
2.10743	mex-6 RNAi	2hr	worm6
0.499758	mex-6 RNAi	2hr	worm6
0.270247	mex-6 RNAi	2hr	worm6
0.902395	mex-6 RNAi	2hr	worm6
0.681132	mex-6 RNAi	2hr	worm6
0.387719	mex-6 RNAi	2hr	worm6
0.997507	mex-6 RNAi	2hr	worm6
1.36041	mex-6 RNAi	2hr	worm6
1.39911	mex-6 RNAi	2hr	worm6
1.05801	mex-6 RNAi	2hr	worm6
0.399863	mex-6 RNAi	2hr	worm6
0.668762	mex-6 RNAi	2hr	worm6
1.03147	mex-6 RNAi	2hr	worm6
1.02565	mex-6 RNAi	2hr	worm6
0.535566	mex-6 RNAi	2hr	worm6
0.36161	mex-6 RNAi	2hr	worm6
0.846139	mex-6 RNAi	2hr	worm6
1.89137	mex-6 RNAi	2hr	worm6
0.341347	mex-6 RNAi	2hr	worm6
3.16844	mex-6 RNAi	2hr	worm6
1.17561	mex-6 RNAi	2hr	worm6
0.4152	mex-6 RNAi	2hr	worm6
0.598543	mex-6 RNAi	2hr	worm6
0.487959	mex-6 RNAi	2hr	worm6
0.578784	mex-6 RNAi	2hr	worm6
0.710345	mex-6 RNAi	2hr	worm6
0.68941	mex-6 RNAi	2hr	worm6
0.996686	mex-6 RNAi	2hr	worm6
1.46763	mex-6 RNAi	2hr	worm6
1.50651	mex-6 RNAi	2hr	worm6
3.68566	mex-6 RNAi	2hr	worm6
2.01499	mex-6 RNAi	2hr	worm6
1.99208	mex-6 RNAi	2hr	worm6
0.517619	mex-6 RNAi	2hr	worm6
1.77995	mex-6 RNAi	2hr	worm6
1.46615	mex-6 RNAi	2hr	worm6
1.08236	mex-6 RNAi	2hr	worm6
0.834053	mex-6 RNAi	2hr	worm6
0.328943	mex-6 RNAi	2hr	worm6
0.302404	mex-6 RNAi	2hr	worm6
0.390325	Control RNAi	4hr	worm1
0.416853	Control RNAi	4hr	worm1
0.358554	Control RNAi	4hr	worm1
0.50447	Control RNAi	4hr	worm1
0.549312	Control RNAi	4hr	worm1
0.346644	Control RNAi	4hr	worm1
1.2112	Control RNAi	4hr	worm1
0.62442	Control RNAi	4hr	worm1
1.58205	Control RNAi	4hr	worm1
0.550377	Control RNAi	4hr	worm1
0.552573	Control RNAi	4hr	worm1
0.680689	Control RNAi	4hr	worm1
1.24779	Control RNAi	4hr	worm1
0.810369	Control RNAi	4hr	worm1
0.789045	Control RNAi	4hr	worm1
0.452348	Control RNAi	4hr	worm1
0.93512	Control RNAi	4hr	worm1
2.0495	Control RNAi	4hr	worm1
0.480277	Control RNAi	4hr	worm1
0.392158	Control RNAi	4hr	worm1
1.04281	Control RNAi	4hr	worm1
2.38814	Control RNAi	4hr	worm1
1.0732	Control RNAi	4hr	worm1
0.877794	Control RNAi	4hr	worm1
0.880707	Control RNAi	4hr	worm1
1.21723	Control RNAi	4hr	worm1
1.42405	Control RNAi	4hr	worm1
1.08822	Control RNAi	4hr	worm1
1.49106	Control RNAi	4hr	worm1
0.883917	Control RNAi	4hr	worm1
0.858746	Control RNAi	4hr	worm1
1.52399	Control RNAi	4hr	worm1
0.935334	Control RNAi	4hr	worm1
1.62727	Control RNAi	4hr	worm1
1.68382	Control RNAi	4hr	worm1
0.605111	Control RNAi	4hr	worm1
0.877172	Control RNAi	4hr	worm1
1.15663	Control RNAi	4hr	worm1
0.917202	Control RNAi	4hr	worm1
0.604675	Control RNAi	4hr	worm1
0.775053	Control RNAi	4hr	worm1
0.598779	Control RNAi	4hr	worm1
1.10477	Control RNAi	4hr	worm1
1.04893	Control RNAi	4hr	worm1
0.728882	Control RNAi	4hr	worm1
1.46084	Control RNAi	4hr	worm1
0.812442	Control RNAi	4hr	worm1
2.06063	Control RNAi	4hr	worm1
1.31325	Control RNAi	4hr	worm1
0.599434	Control RNAi	4hr	worm1
1.0405	Control RNAi	4hr	worm1
0.811985	Control RNAi	4hr	worm1
1.7286	Control RNAi	4hr	worm1
0.571344	Control RNAi	4hr	worm1
0.566599	Control RNAi	4hr	worm1
1.8239	Control RNAi	4hr	worm1
1.66895	Control RNAi	4hr	worm1
0.331898	Control RNAi	4hr	worm1
0.752299	Control RNAi	4hr	worm1
0.923128	Control RNAi	4hr	worm1
1.14637	Control RNAi	4hr	worm1
0.669775	Control RNAi	4hr	worm1
0.58368	Control RNAi	4hr	worm1
0.667746	Control RNAi	4hr	worm1
0.500678	Control RNAi	4hr	worm1
0.612425	Control RNAi	4hr	worm1
0.438188	Control RNAi	4hr	worm1
1.90689	Control RNAi	4hr	worm2
0.782099	Control RNAi	4hr	worm2
0.632888	Control RNAi	4hr	worm2
0.385592	Control RNAi	4hr	worm2
0.444953	Control RNAi	4hr	worm2
0.328649	Control RNAi	4hr	worm2
0.479357	Control RNAi	4hr	worm2
1.73169	Control RNAi	4hr	worm2
0.741009	Control RNAi	4hr	worm2
0.460905	Control RNAi	4hr	worm2
0.760663	Control RNAi	4hr	worm2
0.450723	Control RNAi	4hr	worm2
0.118837	Control RNAi	4hr	worm2
0.335816	Control RNAi	4hr	worm2
0.442016	Control RNAi	4hr	worm2
0.887159	Control RNAi	4hr	worm2
0.558538	Control RNAi	4hr	worm2
1.81697	Control RNAi	4hr	worm2
0.695144	Control RNAi	4hr	worm2
0.578661	Control RNAi	4hr	worm2
1.03361	Control RNAi	4hr	worm2
0.981472	Control RNAi	4hr	worm2
0.372295	Control RNAi	4hr	worm2
1.09213	Control RNAi	4hr	worm2
0.391619	Control RNAi	4hr	worm2
0.729108	Control RNAi	4hr	worm2
0.479462	Control RNAi	4hr	worm2
1.10874	Control RNAi	4hr	worm2
0.40084	Control RNAi	4hr	worm2
0.576285	Control RNAi	4hr	worm2
1.78763	Control RNAi	4hr	worm2
0.355589	Control RNAi	4hr	worm2
0.453524	Control RNAi	4hr	worm2
0.38433	Control RNAi	4hr	worm2
0.519664	Control RNAi	4hr	worm2
1.56339	Control RNAi	4hr	worm2
0.633487	Control RNAi	4hr	worm2
0.499754	Control RNAi	4hr	worm2
0.645081	Control RNAi	4hr	worm2
1.37391	Control RNAi	4hr	worm2
0.319558	Control RNAi	4hr	worm2
0.384527	Control RNAi	4hr	worm2
0.722372	Control RNAi	4hr	worm2
0.97377	Control RNAi	4hr	worm2
0.697929	Control RNAi	4hr	worm2
0.604954	Control RNAi	4hr	worm2
0.709605	Control RNAi	4hr	worm2
0.710284	Control RNAi	4hr	worm2
0.565762	Control RNAi	4hr	worm2
0.706064	Control RNAi	4hr	worm2
1.37944	Control RNAi	4hr	worm2
0.51157	Control RNAi	4hr	worm2
0.553789	Control RNAi	4hr	worm2
0.346821	Control RNAi	4hr	worm2
0.472259	Control RNAi	4hr	worm2
0.964329	Control RNAi	4hr	worm2
0.752569	Control RNAi	4hr	worm2
0.613866	Control RNAi	4hr	worm2
0.331797	Control RNAi	4hr	worm2
0.605195	Control RNAi	4hr	worm2
0.498052	Control RNAi	4hr	worm2
1.93623	Control RNAi	4hr	worm2
0.272731	Control RNAi	4hr	worm2
0.640216	Control RNAi	4hr	worm2
0.320804	Control RNAi	4hr	worm2
0.226381	Control RNAi	4hr	worm2
0.12906	Control RNAi	4hr	worm2
0.475553	Control RNAi	4hr	worm2
0.321806	Control RNAi	4hr	worm2
0.464327	Control RNAi	4hr	worm2
0.504564	Control RNAi	4hr	worm2
1.32961	Control RNAi	4hr	worm2
0.729439	Control RNAi	4hr	worm2
0.149737	Control RNAi	4hr	worm2
0.11056	Control RNAi	4hr	worm2
0.749944	Control RNAi	4hr	worm2
0.499483	Control RNAi	4hr	worm2
0.461293	Control RNAi	4hr	worm2
0.892009	Control RNAi	4hr	worm2
0.721662	Control RNAi	4hr	worm2
1.66383	Control RNAi	4hr	worm2
0.484748	Control RNAi	4hr	worm2
0.442392	Control RNAi	4hr	worm2
0.743074	Control RNAi	4hr	worm2
0.825668	Control RNAi	4hr	worm3
0.577155	Control RNAi	4hr	worm3
0.37238	Control RNAi	4hr	worm3
0.916763	Control RNAi	4hr	worm3
0.446947	Control RNAi	4hr	worm3
0.767149	Control RNAi	4hr	worm3
0.381408	Control RNAi	4hr	worm3
0.365634	Control RNAi	4hr	worm3
1.18784	Control RNAi	4hr	worm3
1.81837	Control RNAi	4hr	worm3
0.364449	Control RNAi	4hr	worm3
0.896105	Control RNAi	4hr	worm3
0.62723	Control RNAi	4hr	worm3
0.329082	Control RNAi	4hr	worm3
0.627974	Control RNAi	4hr	worm3
0.627804	Control RNAi	4hr	worm3
0.799948	Control RNAi	4hr	worm3
0.657576	Control RNAi	4hr	worm3
1.52514	Control RNAi	4hr	worm3
0.486641	Control RNAi	4hr	worm3
1.65281	Control RNAi	4hr	worm3
0.883635	Control RNAi	4hr	worm3
0.263467	Control RNAi	4hr	worm3
1.22839	Control RNAi	4hr	worm3
1.06099	Control RNAi	4hr	worm3
1.85636	Control RNAi	4hr	worm3
0.870627	Control RNAi	4hr	worm3
1.04496	Control RNAi	4hr	worm3
0.712025	Control RNAi	4hr	worm3
1.1524	Control RNAi	4hr	worm3
2.44089	Control RNAi	4hr	worm3
1.12576	Control RNAi	4hr	worm3
0.823213	Control RNAi	4hr	worm3
1.67856	Control RNAi	4hr	worm3
0.702156	Control RNAi	4hr	worm3
1.29002	Control RNAi	4hr	worm3
2.8666	Control RNAi	4hr	worm3
0.700051	Control RNAi	4hr	worm3
0.235695	Control RNAi	4hr	worm3
1.28763	Control RNAi	4hr	worm3
0.805569	Control RNAi	4hr	worm3
0.744622	Control RNAi	4hr	worm3
0.861489	Control RNAi	4hr	worm3
1.06915	Control RNAi	4hr	worm3
2.12761	Control RNAi	4hr	worm3
0.431715	Control RNAi	4hr	worm3
1.06358	Control RNAi	4hr	worm3
1.482	Control RNAi	4hr	worm3
0.578789	Control RNAi	4hr	worm3
3.34026	Control RNAi	4hr	worm3
0.6085	Control RNAi	4hr	worm3
3.30992	Control RNAi	4hr	worm3
0.716799	Control RNAi	4hr	worm3
1.56856	Control RNAi	4hr	worm3
0.877357	Control RNAi	4hr	worm3
0.742843	Control RNAi	4hr	worm3
1.04177	Control RNAi	4hr	worm3
1.05085	Control RNAi	4hr	worm3
0.527954	Control RNAi	4hr	worm3
1.12597	Control RNAi	4hr	worm3
0.798013	Control RNAi	4hr	worm3
1.07289	Control RNAi	4hr	worm3
0.47415	Control RNAi	4hr	worm3
0.352534	Control RNAi	4hr	worm3
1.20669	Control RNAi	4hr	worm3
0.652851	Control RNAi	4hr	worm3
0.692742	Control RNAi	4hr	worm3
2.76489	Control RNAi	4hr	worm3
0.583224	Control RNAi	4hr	worm3
0.506698	Control RNAi	4hr	worm3
0.586521	Control RNAi	4hr	worm3
0.364131	Control RNAi	4hr	worm3
1.26003	mex-6 RNAi	4hr	worm4
2.00995	mex-6 RNAi	4hr	worm4
1.8304	mex-6 RNAi	4hr	worm4
0.331931	mex-6 RNAi	4hr	worm4
2.2049	mex-6 RNAi	4hr	worm4
0.475961	mex-6 RNAi	4hr	worm4
0.368699	mex-6 RNAi	4hr	worm4
2.60609	mex-6 RNAi	4hr	worm4
2.05775	mex-6 RNAi	4hr	worm4
0.386688	mex-6 RNAi	4hr	worm4
1.24545	mex-6 RNAi	4hr	worm4
0.671384	mex-6 RNAi	4hr	worm4
0.698284	mex-6 RNAi	4hr	worm4
1.12805	mex-6 RNAi	4hr	worm4
0.329711	mex-6 RNAi	4hr	worm4
0.694571	mex-6 RNAi	4hr	worm4
0.404096	mex-6 RNAi	4hr	worm4
2.4591	mex-6 RNAi	4hr	worm4
2.06672	mex-6 RNAi	4hr	worm4
1.23215	mex-6 RNAi	4hr	worm4
0.460344	mex-6 RNAi	4hr	worm4
1.60818	mex-6 RNAi	4hr	worm4
0.432032	mex-6 RNAi	4hr	worm4
1.41293	mex-6 RNAi	4hr	worm4
0.369941	mex-6 RNAi	4hr	worm4
0.520235	mex-6 RNAi	4hr	worm4
1.00379	mex-6 RNAi	4hr	worm4
0.265085	mex-6 RNAi	4hr	worm4
1.14241	mex-6 RNAi	4hr	worm4
1.08818	mex-6 RNAi	4hr	worm4
0.564021	mex-6 RNAi	4hr	worm4
0.253596	mex-6 RNAi	4hr	worm4
0.543266	mex-6 RNAi	4hr	worm4
0.50021	mex-6 RNAi	4hr	worm4
1.17447	mex-6 RNAi	4hr	worm4
0.69834	mex-6 RNAi	4hr	worm4
0.325505	mex-6 RNAi	4hr	worm4
0.510977	mex-6 RNAi	4hr	worm4
0.85938	mex-6 RNAi	4hr	worm4
0.267232	mex-6 RNAi	4hr	worm4
0.952258	mex-6 RNAi	4hr	worm4
0.495426	mex-6 RNAi	4hr	worm4
0.651653	mex-6 RNAi	4hr	worm4
0.610548	mex-6 RNAi	4hr	worm4
0.388263	mex-6 RNAi	4hr	worm5
0.557477	mex-6 RNAi	4hr	worm5
0.433084	mex-6 RNAi	4hr	worm5
0.383836	mex-6 RNAi	4hr	worm5
0.247849	mex-6 RNAi	4hr	worm5
0.834902	mex-6 RNAi	4hr	worm5
0.255978	mex-6 RNAi	4hr	worm5
0.830944	mex-6 RNAi	4hr	worm5
1.14463	mex-6 RNAi	4hr	worm5
2.43723	mex-6 RNAi	4hr	worm5
1.67569	mex-6 RNAi	4hr	worm5
1.89056	mex-6 RNAi	4hr	worm5
0.444342	mex-6 RNAi	4hr	worm5
3.05618	mex-6 RNAi	4hr	worm5
0.203713	mex-6 RNAi	4hr	worm5
1.10184	mex-6 RNAi	4hr	worm5
1.85579	mex-6 RNAi	4hr	worm5
2.16702	mex-6 RNAi	4hr	worm5
1.3133	mex-6 RNAi	4hr	worm5
0.458781	mex-6 RNAi	4hr	worm5
0.376257	mex-6 RNAi	4hr	worm5
0.340893	mex-6 RNAi	4hr	worm5
2.00501	mex-6 RNAi	4hr	worm5
0.925913	mex-6 RNAi	4hr	worm5
1.19368	mex-6 RNAi	4hr	worm5
1.07707	mex-6 RNAi	4hr	worm5
1.25169	mex-6 RNAi	4hr	worm5
1.30785	mex-6 RNAi	4hr	worm5
0.59708	mex-6 RNAi	4hr	worm5
1.69549	mex-6 RNAi	4hr	worm5
0.477927	mex-6 RNAi	4hr	worm5
1.80611	mex-6 RNAi	4hr	worm5
0.260313	mex-6 RNAi	4hr	worm5
0.554109	mex-6 RNAi	4hr	worm5
0.196704	mex-6 RNAi	4hr	worm5
1.76542	mex-6 RNAi	4hr	worm5
0.778349	mex-6 RNAi	4hr	worm5
1.83964	mex-6 RNAi	4hr	worm5
1.78424	mex-6 RNAi	4hr	worm5
0.854385	mex-6 RNAi	4hr	worm5
0.908109	mex-6 RNAi	4hr	worm5
0.579884	mex-6 RNAi	4hr	worm5
0.611671	mex-6 RNAi	4hr	worm5
0.367641	mex-6 RNAi	4hr	worm5
1.07206	mex-6 RNAi	4hr	worm5
0.638079	mex-6 RNAi	4hr	worm5
0.326988	mex-6 RNAi	4hr	worm5
1.36881	mex-6 RNAi	4hr	worm5
0.28919	mex-6 RNAi	4hr	worm5
0.304626	mex-6 RNAi	4hr	worm5
1.212	mex-6 RNAi	4hr	worm5
0.805648	mex-6 RNAi	4hr	worm5
0.726268	mex-6 RNAi	4hr	worm5
1.13977	mex-6 RNAi	4hr	worm5
1.4849	mex-6 RNAi	4hr	worm5
0.359228	mex-6 RNAi	4hr	worm5
0.862974	mex-6 RNAi	4hr	worm5
0.70682	mex-6 RNAi	4hr	worm5
1.67061	mex-6 RNAi	4hr	worm5
0.406929	mex-6 RNAi	4hr	worm5
0.273036	mex-6 RNAi	4hr	worm5
0.430608	mex-6 RNAi	4hr	worm5
0.224524	mex-6 RNAi	4hr	worm6
0.684108	mex-6 RNAi	4hr	worm6
1.71471	mex-6 RNAi	4hr	worm6
0.391001	mex-6 RNAi	4hr	worm6
1.26782	mex-6 RNAi	4hr	worm6
1.5272	mex-6 RNAi	4hr	worm6
0.451067	mex-6 RNAi	4hr	worm6
1.54936	mex-6 RNAi	4hr	worm6
0.860091	mex-6 RNAi	4hr	worm6
0.521899	mex-6 RNAi	4hr	worm6
0.55394	mex-6 RNAi	4hr	worm6
0.428626	mex-6 RNAi	4hr	worm6
0.672286	mex-6 RNAi	4hr	worm6
3.32695	mex-6 RNAi	4hr	worm6
0.553303	mex-6 RNAi	4hr	worm6
0.841607	mex-6 RNAi	4hr	worm6
2.22533	mex-6 RNAi	4hr	worm6
1.89176	mex-6 RNAi	4hr	worm6
0.806228	mex-6 RNAi	4hr	worm6
2.30189	mex-6 RNAi	4hr	worm6
0.600346	mex-6 RNAi	4hr	worm6
3.1959	mex-6 RNAi	4hr	worm6
1.49049	mex-6 RNAi	4hr	worm6
1.24726	mex-6 RNAi	4hr	worm6
2.01348	mex-6 RNAi	4hr	worm6
1.51481	mex-6 RNAi	4hr	worm6
1.89867	mex-6 RNAi	4hr	worm6
3.0192	mex-6 RNAi	4hr	worm6
2.70723	mex-6 RNAi	4hr	worm6
1.34152	mex-6 RNAi	4hr	worm6
1.50296	mex-6 RNAi	4hr	worm6
2.85117	mex-6 RNAi	4hr	worm6
0.695904	mex-6 RNAi	4hr	worm6
0.11246	mex-6 RNAi	4hr	worm6
2.33834	mex-6 RNAi	4hr	worm6
2.326	mex-6 RNAi	4hr	worm6
1.0956	mex-6 RNAi	4hr	worm6
2.32444	mex-6 RNAi	4hr	worm6
1.96884	mex-6 RNAi	4hr	worm6
1.58896	mex-6 RNAi	4hr	worm6
3.34747	mex-6 RNAi	4hr	worm6
2.176	mex-6 RNAi	4hr	worm6
1.09031	mex-6 RNAi	4hr	worm6
1.61651	mex-6 RNAi	4hr	worm6
1.13665	mex-6 RNAi	4hr	worm6
0.565901	mex-6 RNAi	4hr	worm6
5.23282	mex-6 RNAi	4hr	worm6
5.5326	mex-6 RNAi	4hr	worm6
4.18288	mex-6 RNAi	4hr	worm6
1.34474	mex-6 RNAi	4hr	worm6
1.5922	mex-6 RNAi	4hr	worm6
0.367011	mex-6 RNAi	4hr	worm6
4.04883	mex-6 RNAi	4hr	worm6
0.815419	mex-6 RNAi	4hr	worm6
4.08144	mex-6 RNAi	4hr	worm6
3.68224	mex-6 RNAi	4hr	worm6
1.37854	mex-6 RNAi	4hr	worm6
1.04682	mex-6 RNAi	4hr	worm6
4.12056	mex-6 RNAi	4hr	worm6
0.855925	mex-6 RNAi	4hr	worm6
0.806565	mex-6 RNAi	4hr	worm6
5.36324	mex-6 RNAi	4hr	worm6
1.00175	mex-6 RNAi	4hr	worm6
0.391584	mex-6 RNAi	4hr	worm6
0.585463	mex-6 RNAi	4hr	worm6
0.307681	mex-6 RNAi	4hr	worm6
0.361216	Control RNAi	6hr	worm1
0.266485	Control RNAi	6hr	worm1
0.248828	Control RNAi	6hr	worm1
0.801073	Control RNAi	6hr	worm1
0.299485	Control RNAi	6hr	worm1
0.431712	Control RNAi	6hr	worm1
0.375416	Control RNAi	6hr	worm1
2.05389	Control RNAi	6hr	worm1
0.731094	Control RNAi	6hr	worm1
0.406712	Control RNAi	6hr	worm1
1.79248	Control RNAi	6hr	worm1
1.31531	Control RNAi	6hr	worm1
0.539092	Control RNAi	6hr	worm1
0.450131	Control RNAi	6hr	worm1
1.01012	Control RNAi	6hr	worm1
1.9054	Control RNAi	6hr	worm1
0.933191	Control RNAi	6hr	worm1
0.384213	Control RNAi	6hr	worm1
1.10001	Control RNAi	6hr	worm1
0.764978	Control RNAi	6hr	worm1
0.481365	Control RNAi	6hr	worm1
2.22211	Control RNAi	6hr	worm1
1.39846	Control RNAi	6hr	worm1
1.08114	Control RNAi	6hr	worm1
1.12935	Control RNAi	6hr	worm1
0.337068	Control RNAi	6hr	worm1
0.488178	Control RNAi	6hr	worm1
1.18402	Control RNAi	6hr	worm1
0.479705	Control RNAi	6hr	worm1
0.631245	Control RNAi	6hr	worm1
0.317301	Control RNAi	6hr	worm1
0.387527	Control RNAi	6hr	worm1
1.8849	Control RNAi	6hr	worm1
1.23197	Control RNAi	6hr	worm1
0.404465	Control RNAi	6hr	worm1
0.21401	Control RNAi	6hr	worm1
1.3093	Control RNAi	6hr	worm1
0.760488	Control RNAi	6hr	worm1
1.83095	Control RNAi	6hr	worm1
1.95337	Control RNAi	6hr	worm1
0.839408	Control RNAi	6hr	worm1
0.389661	Control RNAi	6hr	worm1
0.548849	Control RNAi	6hr	worm1
1.21621	Control RNAi	6hr	worm1
0.640179	Control RNAi	6hr	worm1
1.02718	Control RNAi	6hr	worm1
0.351821	Control RNAi	6hr	worm1
1.47305	Control RNAi	6hr	worm1
0.370314	Control RNAi	6hr	worm1
1.6927	Control RNAi	6hr	worm1
0.715535	Control RNAi	6hr	worm1
1.05922	Control RNAi	6hr	worm1
1.71648	Control RNAi	6hr	worm1
0.428237	Control RNAi	6hr	worm1
0.334767	Control RNAi	6hr	worm1
2.01436	Control RNAi	6hr	worm1
0.596502	Control RNAi	6hr	worm1
0.269057	Control RNAi	6hr	worm1
0.616354	Control RNAi	6hr	worm1
0.905193	Control RNAi	6hr	worm1
1.01241	Control RNAi	6hr	worm1
0.503155	Control RNAi	6hr	worm1
0.475553	Control RNAi	6hr	worm1
1.71546	Control RNAi	6hr	worm1
0.695886	Control RNAi	6hr	worm1
0.357224	Control RNAi	6hr	worm1
0.448593	Control RNAi	6hr	worm1
1.49636	Control RNAi	6hr	worm1
0.965508	Control RNAi	6hr	worm1
1.03691	Control RNAi	6hr	worm1
0.707019	Control RNAi	6hr	worm1
0.445919	Control RNAi	6hr	worm1
2.40941	Control RNAi	6hr	worm1
0.337962	Control RNAi	6hr	worm1
0.722028	Control RNAi	6hr	worm1
0.752474	Control RNAi	6hr	worm1
0.463569	Control RNAi	6hr	worm1
0.703552	Control RNAi	6hr	worm1
0.426048	Control RNAi	6hr	worm1
0.620889	Control RNAi	6hr	worm1
1.05733	Control RNAi	6hr	worm1
0.30274	Control RNAi	6hr	worm1
0.606829	Control RNAi	6hr	worm1
0.504836	Control RNAi	6hr	worm1
0.451638	Control RNAi	6hr	worm1
0.315346	Control RNAi	6hr	worm1
0.193634	Control RNAi	6hr	worm2
0.464569	Control RNAi	6hr	worm2
0.278162	Control RNAi	6hr	worm2
0.775485	Control RNAi	6hr	worm2
1.14489	Control RNAi	6hr	worm2
0.240469	Control RNAi	6hr	worm2
1.48472	Control RNAi	6hr	worm2
0.89846	Control RNAi	6hr	worm2
0.368929	Control RNAi	6hr	worm2
2.28041	Control RNAi	6hr	worm2
0.266005	Control RNAi	6hr	worm2
0.92402	Control RNAi	6hr	worm2
1.25939	Control RNAi	6hr	worm2
0.565621	Control RNAi	6hr	worm2
0.415612	Control RNAi	6hr	worm2
0.543553	Control RNAi	6hr	worm2
1.1186	Control RNAi	6hr	worm2
1.50349	Control RNAi	6hr	worm2
0.611038	Control RNAi	6hr	worm2
0.585212	Control RNAi	6hr	worm2
1.09475	Control RNAi	6hr	worm2
0.451541	Control RNAi	6hr	worm2
2.18658	Control RNAi	6hr	worm2
0.376295	Control RNAi	6hr	worm2
0.882347	Control RNAi	6hr	worm2
0.275381	Control RNAi	6hr	worm2
1.1365	Control RNAi	6hr	worm2
0.79871	Control RNAi	6hr	worm2
1.10311	Control RNAi	6hr	worm2
0.251168	Control RNAi	6hr	worm2
0.489478	Control RNAi	6hr	worm2
1.80966	Control RNAi	6hr	worm2
0.788227	Control RNAi	6hr	worm2
0.416599	Control RNAi	6hr	worm2
0.598804	Control RNAi	6hr	worm2
1.06926	Control RNAi	6hr	worm2
0.470914	Control RNAi	6hr	worm2
2.80714	Control RNAi	6hr	worm2
0.699535	Control RNAi	6hr	worm2
0.960764	Control RNAi	6hr	worm2
0.608123	Control RNAi	6hr	worm2
1.18867	Control RNAi	6hr	worm2
0.468638	Control RNAi	6hr	worm2
0.517081	Control RNAi	6hr	worm2
0.728222	Control RNAi	6hr	worm2
0.754	Control RNAi	6hr	worm2
0.775264	Control RNAi	6hr	worm2
0.782951	Control RNAi	6hr	worm2
2.56862	Control RNAi	6hr	worm2
0.433594	Control RNAi	6hr	worm2
0.890202	Control RNAi	6hr	worm2
1.1726	Control RNAi	6hr	worm2
2.74884	Control RNAi	6hr	worm2
0.693284	Control RNAi	6hr	worm2
0.540379	Control RNAi	6hr	worm2
1.18951	Control RNAi	6hr	worm2
0.181114	Control RNAi	6hr	worm2
1.37724	Control RNAi	6hr	worm2
2.39546	Control RNAi	6hr	worm2
0.373509	Control RNAi	6hr	worm2
2.05567	Control RNAi	6hr	worm2
0.455218	Control RNAi	6hr	worm2
0.468803	Control RNAi	6hr	worm2
0.463654	Control RNAi	6hr	worm2
0.742852	Control RNAi	6hr	worm2
1.86283	Control RNAi	6hr	worm2
1.46248	Control RNAi	6hr	worm2
1.11149	Control RNAi	6hr	worm2
0.522439	Control RNAi	6hr	worm2
1.32415	Control RNAi	6hr	worm2
0.354148	Control RNAi	6hr	worm2
0.474505	Control RNAi	6hr	worm2
1.9131	Control RNAi	6hr	worm2
0.325515	Control RNAi	6hr	worm2
0.421178	Control RNAi	6hr	worm2
0.551946	Control RNAi	6hr	worm2
0.33271	Control RNAi	6hr	worm2
0.343208	Control RNAi	6hr	worm2
0.349732	Control RNAi	6hr	worm2
0.667444	Control RNAi	6hr	worm3
0.359507	Control RNAi	6hr	worm3
0.797841	Control RNAi	6hr	worm3
0.628286	Control RNAi	6hr	worm3
0.842378	Control RNAi	6hr	worm3
0.871803	Control RNAi	6hr	worm3
1.13806	Control RNAi	6hr	worm3
0.501739	Control RNAi	6hr	worm3
0.668157	Control RNAi	6hr	worm3
0.779033	Control RNAi	6hr	worm3
0.457778	Control RNAi	6hr	worm3
1.35675	Control RNAi	6hr	worm3
1.91093	Control RNAi	6hr	worm3
0.504046	Control RNAi	6hr	worm3
1.31874	Control RNAi	6hr	worm3
1.95311	Control RNAi	6hr	worm3
1.35513	Control RNAi	6hr	worm3
1.68729	Control RNAi	6hr	worm3
0.796029	Control RNAi	6hr	worm3
0.925201	Control RNAi	6hr	worm3
1.4707	Control RNAi	6hr	worm3
2.27349	Control RNAi	6hr	worm3
0.434061	Control RNAi	6hr	worm3
2.22679	Control RNAi	6hr	worm3
0.479653	Control RNAi	6hr	worm3
0.425845	Control RNAi	6hr	worm3
0.530626	Control RNAi	6hr	worm3
0.326872	Control RNAi	6hr	worm3
0.813723	Control RNAi	6hr	worm3
1.99189	Control RNAi	6hr	worm3
1.46775	Control RNAi	6hr	worm3
0.48636	Control RNAi	6hr	worm3
2.60243	Control RNAi	6hr	worm3
0.50041	Control RNAi	6hr	worm3
0.712456	Control RNAi	6hr	worm3
2.52167	Control RNAi	6hr	worm3
1.38375	Control RNAi	6hr	worm3
0.823659	Control RNAi	6hr	worm3
1.20162	Control RNAi	6hr	worm3
0.933174	Control RNAi	6hr	worm3
1.15579	Control RNAi	6hr	worm3
0.306978	Control RNAi	6hr	worm3
0.624052	Control RNAi	6hr	worm3
0.570171	Control RNAi	6hr	worm3
0.610092	Control RNAi	6hr	worm3
1.53239	Control RNAi	6hr	worm3
0.379788	Control RNAi	6hr	worm3
0.781237	Control RNAi	6hr	worm3
2.32491	Control RNAi	6hr	worm3
0.665504	Control RNAi	6hr	worm3
0.263726	Control RNAi	6hr	worm3
1.04017	Control RNAi	6hr	worm3
2.86873	Control RNAi	6hr	worm3
0.369966	Control RNAi	6hr	worm3
0.558204	Control RNAi	6hr	worm3
0.879669	Control RNAi	6hr	worm3
1.2507	Control RNAi	6hr	worm3
0.361832	Control RNAi	6hr	worm3
0.952076	Control RNAi	6hr	worm3
0.65239	Control RNAi	6hr	worm3
1.53974	Control RNAi	6hr	worm3
0.334856	Control RNAi	6hr	worm3
0.337283	Control RNAi	6hr	worm3
0.861706	mex-6 RNAi	6hr	worm4
0.540962	mex-6 RNAi	6hr	worm4
2.77286	mex-6 RNAi	6hr	worm4
1.42927	mex-6 RNAi	6hr	worm4
2.09512	mex-6 RNAi	6hr	worm4
0.706928	mex-6 RNAi	6hr	worm4
1.53958	mex-6 RNAi	6hr	worm4
0.464948	mex-6 RNAi	6hr	worm4
0.155866	mex-6 RNAi	6hr	worm4
3.54853	mex-6 RNAi	6hr	worm4
0.884374	mex-6 RNAi	6hr	worm4
1.12572	mex-6 RNAi	6hr	worm4
3.36658	mex-6 RNAi	6hr	worm4
0.63679	mex-6 RNAi	6hr	worm4
0.9613	mex-6 RNAi	6hr	worm4
3.2972	mex-6 RNAi	6hr	worm4
0.268214	mex-6 RNAi	6hr	worm4
1.94538	mex-6 RNAi	6hr	worm4
3.94083	mex-6 RNAi	6hr	worm4
4.43435	mex-6 RNAi	6hr	worm4
0.845893	mex-6 RNAi	6hr	worm4
2.7344	mex-6 RNAi	6hr	worm4
1.08422	mex-6 RNAi	6hr	worm4
4.91138	mex-6 RNAi	6hr	worm4
2.54542	mex-6 RNAi	6hr	worm4
1.28977	mex-6 RNAi	6hr	worm4
0.246775	mex-6 RNAi	6hr	worm4
2.39438	mex-6 RNAi	6hr	worm4
3.49971	mex-6 RNAi	6hr	worm4
4.34884	mex-6 RNAi	6hr	worm4
0.775658	mex-6 RNAi	6hr	worm4
0.156781	mex-6 RNAi	6hr	worm4
0.280429	mex-6 RNAi	6hr	worm4
2.66144	mex-6 RNAi	6hr	worm4
4.95071	mex-6 RNAi	6hr	worm4
4.70947	mex-6 RNAi	6hr	worm4
3.0391	mex-6 RNAi	6hr	worm4
3.87403	mex-6 RNAi	6hr	worm4
0.648008	mex-6 RNAi	6hr	worm4
3.30416	mex-6 RNAi	6hr	worm4
3.20434	mex-6 RNAi	6hr	worm4
1.51782	mex-6 RNAi	6hr	worm4
2.12741	mex-6 RNAi	6hr	worm4
2.57162	mex-6 RNAi	6hr	worm4
2.77239	mex-6 RNAi	6hr	worm4
2.7265	mex-6 RNAi	6hr	worm4
0.544135	mex-6 RNAi	6hr	worm4
1.36728	mex-6 RNAi	6hr	worm4
4.74131	mex-6 RNAi	6hr	worm4
3.78002	mex-6 RNAi	6hr	worm4
1.97599	mex-6 RNAi	6hr	worm4
0.904993	mex-6 RNAi	6hr	worm4
1.07249	mex-6 RNAi	6hr	worm4
2.6785	mex-6 RNAi	6hr	worm4
0.356729	mex-6 RNAi	6hr	worm4
0.571753	mex-6 RNAi	6hr	worm4
1.21403	mex-6 RNAi	6hr	worm4
0.213964	mex-6 RNAi	6hr	worm4
0.130734	mex-6 RNAi	6hr	worm4
0.746515	mex-6 RNAi	6hr	worm4
0.473766	mex-6 RNAi	6hr	worm4
2.29192	mex-6 RNAi	6hr	worm4
0.283777	mex-6 RNAi	6hr	worm4
0.153968	mex-6 RNAi	6hr	worm4
2.75562	mex-6 RNAi	6hr	worm4
0.389854	mex-6 RNAi	6hr	worm4
0.354472	mex-6 RNAi	6hr	worm4
0.261117	mex-6 RNAi	6hr	worm4
0.543267	mex-6 RNAi	6hr	worm5
0.524394	mex-6 RNAi	6hr	worm5
0.306493	mex-6 RNAi	6hr	worm5
0.436948	mex-6 RNAi	6hr	worm5
1.45571	mex-6 RNAi	6hr	worm5
0.227222	mex-6 RNAi	6hr	worm5
1.94251	mex-6 RNAi	6hr	worm5
1.29613	mex-6 RNAi	6hr	worm5
2.36771	mex-6 RNAi	6hr	worm5
1.35467	mex-6 RNAi	6hr	worm5
0.425096	mex-6 RNAi	6hr	worm5
2.01177	mex-6 RNAi	6hr	worm5
3.40475	mex-6 RNAi	6hr	worm5
1.54017	mex-6 RNAi	6hr	worm5
5.13141	mex-6 RNAi	6hr	worm5
1.12728	mex-6 RNAi	6hr	worm5
1.02628	mex-6 RNAi	6hr	worm5
1.6565	mex-6 RNAi	6hr	worm5
3.69732	mex-6 RNAi	6hr	worm5
2.83673	mex-6 RNAi	6hr	worm5
3.32771	mex-6 RNAi	6hr	worm5
2.69125	mex-6 RNAi	6hr	worm5
2.83776	mex-6 RNAi	6hr	worm5
5.0507	mex-6 RNAi	6hr	worm5
1.94215	mex-6 RNAi	6hr	worm5
1.83784	mex-6 RNAi	6hr	worm5
2.25042	mex-6 RNAi	6hr	worm5
3.11924	mex-6 RNAi	6hr	worm5
2.22626	mex-6 RNAi	6hr	worm5
4.9572	mex-6 RNAi	6hr	worm5
0.481557	mex-6 RNAi	6hr	worm5
2.57659	mex-6 RNAi	6hr	worm5
2.52573	mex-6 RNAi	6hr	worm5
2.59611	mex-6 RNAi	6hr	worm5
3.14036	mex-6 RNAi	6hr	worm5
1.23391	mex-6 RNAi	6hr	worm5
3.48763	mex-6 RNAi	6hr	worm5
0.992348	mex-6 RNAi	6hr	worm5
1.8925	mex-6 RNAi	6hr	worm5
4.30866	mex-6 RNAi	6hr	worm5
5.09913	mex-6 RNAi	6hr	worm5
4.75874	mex-6 RNAi	6hr	worm5
3.06502	mex-6 RNAi	6hr	worm5
1.93277	mex-6 RNAi	6hr	worm5
0.335819	mex-6 RNAi	6hr	worm5
4.68763	mex-6 RNAi	6hr	worm5
2.24766	mex-6 RNAi	6hr	worm5
2.56965	mex-6 RNAi	6hr	worm5
0.147728	mex-6 RNAi	6hr	worm5
0.832936	mex-6 RNAi	6hr	worm5
2.1269	mex-6 RNAi	6hr	worm5
2.31066	mex-6 RNAi	6hr	worm5
4.51363	mex-6 RNAi	6hr	worm5
3.0632	mex-6 RNAi	6hr	worm5
2.15502	mex-6 RNAi	6hr	worm5
0.331751	mex-6 RNAi	6hr	worm5
1.02319	mex-6 RNAi	6hr	worm5
4.68476	mex-6 RNAi	6hr	worm5
2.15345	mex-6 RNAi	6hr	worm5
1.85912	mex-6 RNAi	6hr	worm5
2.18813	mex-6 RNAi	6hr	worm5
1.24741	mex-6 RNAi	6hr	worm5
0.45318	mex-6 RNAi	6hr	worm5
1.55189	mex-6 RNAi	6hr	worm5
1.02354	mex-6 RNAi	6hr	worm6
2.8671	mex-6 RNAi	6hr	worm6
2.55212	mex-6 RNAi	6hr	worm6
0.761549	mex-6 RNAi	6hr	worm6
1.53406	mex-6 RNAi	6hr	worm6
1.22778	mex-6 RNAi	6hr	worm6
0.438348	mex-6 RNAi	6hr	worm6
2.6505	mex-6 RNAi	6hr	worm6
4.25862	mex-6 RNAi	6hr	worm6
5.04494	mex-6 RNAi	6hr	worm6
0.938665	mex-6 RNAi	6hr	worm6
2.59441	mex-6 RNAi	6hr	worm6
1.19595	mex-6 RNAi	6hr	worm6
1.63359	mex-6 RNAi	6hr	worm6
0.650428	mex-6 RNAi	6hr	worm6
0.280611	mex-6 RNAi	6hr	worm6
2.1818	mex-6 RNAi	6hr	worm6
0.436908	mex-6 RNAi	6hr	worm6
1.97234	mex-6 RNAi	6hr	worm6
3.91715	mex-6 RNAi	6hr	worm6
3.51843	mex-6 RNAi	6hr	worm6
0.762065	mex-6 RNAi	6hr	worm6
0.476339	mex-6 RNAi	6hr	worm6
3.04174	mex-6 RNAi	6hr	worm6
3.03891	mex-6 RNAi	6hr	worm6
2.79506	mex-6 RNAi	6hr	worm6
1.58152	mex-6 RNAi	6hr	worm6
1.12189	mex-6 RNAi	6hr	worm6
2.51503	mex-6 RNAi	6hr	worm6
4.88114	mex-6 RNAi	6hr	worm6
4.17064	mex-6 RNAi	6hr	worm6
0.37629	mex-6 RNAi	6hr	worm6
0.890979	mex-6 RNAi	6hr	worm6
1.34757	mex-6 RNAi	6hr	worm6
1.85268	mex-6 RNAi	6hr	worm6
2.65378	mex-6 RNAi	6hr	worm6
1.73895	mex-6 RNAi	6hr	worm6
2.40645	mex-6 RNAi	6hr	worm6
3.43482	mex-6 RNAi	6hr	worm6
0.363632	mex-6 RNAi	6hr	worm6
4.11556	mex-6 RNAi	6hr	worm6
1.4123	mex-6 RNAi	6hr	worm6
2.66835	mex-6 RNAi	6hr	worm6
0.43202	mex-6 RNAi	6hr	worm6
0.534579	mex-6 RNAi	6hr	worm6
2.29465	mex-6 RNAi	6hr	worm6
3.2723	mex-6 RNAi	6hr	worm6
3.95768	mex-6 RNAi	6hr	worm6
3.19357	mex-6 RNAi	6hr	worm6
0.953039	mex-6 RNAi	6hr	worm6
2.97413	mex-6 RNAi	6hr	worm6
1.69249	mex-6 RNAi	6hr	worm6
0.773084	mex-6 RNAi	6hr	worm6
4.26973	mex-6 RNAi	6hr	worm6
0.994809	mex-6 RNAi	6hr	worm6
3.54042	mex-6 RNAi	6hr	worm6
3.29508	mex-6 RNAi	6hr	worm6
1.4934	mex-6 RNAi	6hr	worm6
0.353369	mex-6 RNAi	6hr	worm6
0.417678	mex-6 RNAi	6hr	worm6
2.92541	mex-6 RNAi	6hr	worm6
0.437913	mex-6 RNAi	6hr	worm6
0.262195	mex-6 RNAi	6hr	worm6
0.309916	mex-6 RNAi	6hr	worm6
0.26771	Control RNAi	8hr	worm1
0.583193	Control RNAi	8hr	worm1
1.50087	Control RNAi	8hr	worm1
0.741523	Control RNAi	8hr	worm1
0.592715	Control RNAi	8hr	worm1
0.94531	Control RNAi	8hr	worm1
2.93442	Control RNAi	8hr	worm1
0.604046	Control RNAi	8hr	worm1
0.859397	Control RNAi	8hr	worm1
1.69979	Control RNAi	8hr	worm1
0.914708	Control RNAi	8hr	worm1
2.54693	Control RNAi	8hr	worm1
1.21605	Control RNAi	8hr	worm1
2.89129	Control RNAi	8hr	worm1
2.51783	Control RNAi	8hr	worm1
0.375526	Control RNAi	8hr	worm1
1.53046	Control RNAi	8hr	worm1
0.682672	Control RNAi	8hr	worm1
2.40142	Control RNAi	8hr	worm1
1.0846	Control RNAi	8hr	worm1
2.52052	Control RNAi	8hr	worm1
0.457951	Control RNAi	8hr	worm1
0.69658	Control RNAi	8hr	worm1
2.36467	Control RNAi	8hr	worm1
0.829235	Control RNAi	8hr	worm1
1.30815	Control RNAi	8hr	worm1
5.08653	Control RNAi	8hr	worm1
0.435754	Control RNAi	8hr	worm1
0.626468	Control RNAi	8hr	worm1
0.471034	Control RNAi	8hr	worm1
0.687288	Control RNAi	8hr	worm1
1.94964	Control RNAi	8hr	worm1
4.43708	Control RNAi	8hr	worm1
1.49971	Control RNAi	8hr	worm1
0.732125	Control RNAi	8hr	worm1
0.959848	Control RNAi	8hr	worm1
0.509625	Control RNAi	8hr	worm1
0.616283	Control RNAi	8hr	worm1
0.697241	Control RNAi	8hr	worm1
0.842146	Control RNAi	8hr	worm1
1.46134	Control RNAi	8hr	worm1
0.502602	Control RNAi	8hr	worm1
2.71119	Control RNAi	8hr	worm1
0.669043	Control RNAi	8hr	worm1
0.558085	Control RNAi	8hr	worm1
1.47599	Control RNAi	8hr	worm1
2.14265	Control RNAi	8hr	worm1
1.6182	Control RNAi	8hr	worm1
2.11853	Control RNAi	8hr	worm1
1.10737	Control RNAi	8hr	worm1
1.39907	Control RNAi	8hr	worm1
1.0133	Control RNAi	8hr	worm1
0.954624	Control RNAi	8hr	worm1
0.652385	Control RNAi	8hr	worm1
0.457549	Control RNAi	8hr	worm1
1.25774	Control RNAi	8hr	worm1
0.797301	Control RNAi	8hr	worm1
0.730669	Control RNAi	8hr	worm1
1.47166	Control RNAi	8hr	worm1
0.829152	Control RNAi	8hr	worm1
0.410824	Control RNAi	8hr	worm1
2.13274	Control RNAi	8hr	worm1
0.994625	Control RNAi	8hr	worm1
1.9195	Control RNAi	8hr	worm1
0.34579	Control RNAi	8hr	worm1
1.21885	Control RNAi	8hr	worm2
0.430086	Control RNAi	8hr	worm2
0.839629	Control RNAi	8hr	worm2
0.522134	Control RNAi	8hr	worm2
0.906166	Control RNAi	8hr	worm2
0.962506	Control RNAi	8hr	worm2
0.399667	Control RNAi	8hr	worm2
0.583534	Control RNAi	8hr	worm2
0.97882	Control RNAi	8hr	worm2
0.554113	Control RNAi	8hr	worm2
1.63413	Control RNAi	8hr	worm2
1.48432	Control RNAi	8hr	worm2
1.04637	Control RNAi	8hr	worm2
1.27141	Control RNAi	8hr	worm2
0.863917	Control RNAi	8hr	worm2
1.2886	Control RNAi	8hr	worm2
1.30177	Control RNAi	8hr	worm2
1.00702	Control RNAi	8hr	worm2
1.32063	Control RNAi	8hr	worm2
0.509202	Control RNAi	8hr	worm2
0.452694	Control RNAi	8hr	worm2
1.23763	Control RNAi	8hr	worm2
0.799149	Control RNAi	8hr	worm2
1.56869	Control RNAi	8hr	worm2
0.488487	Control RNAi	8hr	worm2
0.738271	Control RNAi	8hr	worm2
0.796356	Control RNAi	8hr	worm2
2.88305	Control RNAi	8hr	worm2
0.452329	Control RNAi	8hr	worm2
1.65454	Control RNAi	8hr	worm2
0.57075	Control RNAi	8hr	worm2
1.59768	Control RNAi	8hr	worm2
0.614039	Control RNAi	8hr	worm2
0.436487	Control RNAi	8hr	worm2
0.865756	Control RNAi	8hr	worm2
0.918964	Control RNAi	8hr	worm2
0.419815	Control RNAi	8hr	worm2
1.55083	Control RNAi	8hr	worm2
0.821006	Control RNAi	8hr	worm2
0.540563	Control RNAi	8hr	worm2
0.53838	Control RNAi	8hr	worm2
0.931824	Control RNAi	8hr	worm2
2.10612	Control RNAi	8hr	worm2
1.16677	Control RNAi	8hr	worm2
0.703065	Control RNAi	8hr	worm2
0.645515	Control RNAi	8hr	worm2
1.47858	Control RNAi	8hr	worm2
0.752955	Control RNAi	8hr	worm2
0.456018	Control RNAi	8hr	worm2
1.53638	Control RNAi	8hr	worm2
0.519736	Control RNAi	8hr	worm2
2.72938	Control RNAi	8hr	worm2
1.38905	Control RNAi	8hr	worm2
1.43282	Control RNAi	8hr	worm2
1.20053	Control RNAi	8hr	worm2
0.515198	Control RNAi	8hr	worm2
0.460125	Control RNAi	8hr	worm2
0.518969	Control RNAi	8hr	worm2
0.538474	Control RNAi	8hr	worm2
0.84808	Control RNAi	8hr	worm2
0.404293	Control RNAi	8hr	worm2
0.562001	Control RNAi	8hr	worm2
0.577401	Control RNAi	8hr	worm2
0.392181	Control RNAi	8hr	worm2
0.68737	Control RNAi	8hr	worm3
0.683847	Control RNAi	8hr	worm3
0.785175	Control RNAi	8hr	worm3
0.609131	Control RNAi	8hr	worm3
0.558811	Control RNAi	8hr	worm3
0.713219	Control RNAi	8hr	worm3
0.509406	Control RNAi	8hr	worm3
1.69903	Control RNAi	8hr	worm3
0.416272	Control RNAi	8hr	worm3
1.65611	Control RNAi	8hr	worm3
2.01619	Control RNAi	8hr	worm3
0.9178	Control RNAi	8hr	worm3
0.100005	Control RNAi	8hr	worm3
0.450635	Control RNAi	8hr	worm3
2.75844	Control RNAi	8hr	worm3
0.998757	Control RNAi	8hr	worm3
1.89945	Control RNAi	8hr	worm3
1.38444	Control RNAi	8hr	worm3
1.43057	Control RNAi	8hr	worm3
1.00269	Control RNAi	8hr	worm3
1.91562	Control RNAi	8hr	worm3
1.13081	Control RNAi	8hr	worm3
0.916928	Control RNAi	8hr	worm3
1.61954	Control RNAi	8hr	worm3
0.74952	Control RNAi	8hr	worm3
1.08235	Control RNAi	8hr	worm3
0.614012	Control RNAi	8hr	worm3
1.8996	Control RNAi	8hr	worm3
0.530841	Control RNAi	8hr	worm3
1.76833	Control RNAi	8hr	worm3
0.517585	Control RNAi	8hr	worm3
0.524732	Control RNAi	8hr	worm3
0.421103	Control RNAi	8hr	worm3
0.341012	Control RNAi	8hr	worm3
0.291591	mex-6 RNAi	8hr	worm4
3.93496	mex-6 RNAi	8hr	worm4
0.976143	mex-6 RNAi	8hr	worm4
0.376112	mex-6 RNAi	8hr	worm4
2.20122	mex-6 RNAi	8hr	worm4
1.24329	mex-6 RNAi	8hr	worm4
3.40179	mex-6 RNAi	8hr	worm4
0.297887	mex-6 RNAi	8hr	worm4
0.445331	mex-6 RNAi	8hr	worm4
2.62941	mex-6 RNAi	8hr	worm4
3.35328	mex-6 RNAi	8hr	worm4
5.88907	mex-6 RNAi	8hr	worm4
0.35893	mex-6 RNAi	8hr	worm4
3.14681	mex-6 RNAi	8hr	worm4
0.468927	mex-6 RNAi	8hr	worm4
2.89251	mex-6 RNAi	8hr	worm4
3.27742	mex-6 RNAi	8hr	worm4
2.03157	mex-6 RNAi	8hr	worm4
0.522623	mex-6 RNAi	8hr	worm4
0.431626	mex-6 RNAi	8hr	worm4
2.1534	mex-6 RNAi	8hr	worm4
4.76856	mex-6 RNAi	8hr	worm4
0.956035	mex-6 RNAi	8hr	worm4
0.195413	mex-6 RNAi	8hr	worm4
0.800676	mex-6 RNAi	8hr	worm4
1.55156	mex-6 RNAi	8hr	worm4
1.77871	mex-6 RNAi	8hr	worm4
2.35617	mex-6 RNAi	8hr	worm4
3.62035	mex-6 RNAi	8hr	worm4
0.783924	mex-6 RNAi	8hr	worm4
2.57817	mex-6 RNAi	8hr	worm4
3.27744	mex-6 RNAi	8hr	worm4
1.28527	mex-6 RNAi	8hr	worm4
0.380942	mex-6 RNAi	8hr	worm4
0.615836	mex-6 RNAi	8hr	worm4
3.68259	mex-6 RNAi	8hr	worm4
0.603805	mex-6 RNAi	8hr	worm4
3.29634	mex-6 RNAi	8hr	worm4
2.22527	mex-6 RNAi	8hr	worm4
5.24436	mex-6 RNAi	8hr	worm4
2.37958	mex-6 RNAi	8hr	worm4
2.93006	mex-6 RNAi	8hr	worm4
1.48135	mex-6 RNAi	8hr	worm4
0.43015	mex-6 RNAi	8hr	worm4
1.45167	mex-6 RNAi	8hr	worm4
2.20959	mex-6 RNAi	8hr	worm4
2.40005	mex-6 RNAi	8hr	worm4
0.6456	mex-6 RNAi	8hr	worm5
0.235752	mex-6 RNAi	8hr	worm5
0.39127	mex-6 RNAi	8hr	worm5
0.426382	mex-6 RNAi	8hr	worm5
1.18598	mex-6 RNAi	8hr	worm5
1.55864	mex-6 RNAi	8hr	worm5
0.572727	mex-6 RNAi	8hr	worm5
1.1147	mex-6 RNAi	8hr	worm5
2.41621	mex-6 RNAi	8hr	worm5
3.15596	mex-6 RNAi	8hr	worm5
4.07094	mex-6 RNAi	8hr	worm5
3.27752	mex-6 RNAi	8hr	worm5
0.22601	mex-6 RNAi	8hr	worm5
2.44638	mex-6 RNAi	8hr	worm5
0.969047	mex-6 RNAi	8hr	worm5
3.82478	mex-6 RNAi	8hr	worm5
1.77736	mex-6 RNAi	8hr	worm5
0.595395	mex-6 RNAi	8hr	worm5
2.53752	mex-6 RNAi	8hr	worm5
2.98397	mex-6 RNAi	8hr	worm5
2.9111	mex-6 RNAi	8hr	worm5
2.58664	mex-6 RNAi	8hr	worm5
1.95571	mex-6 RNAi	8hr	worm5
1.01699	mex-6 RNAi	8hr	worm5
1.19542	mex-6 RNAi	8hr	worm5
3.38377	mex-6 RNAi	8hr	worm5
1.74953	mex-6 RNAi	8hr	worm5
2.97515	mex-6 RNAi	8hr	worm5
2.03127	mex-6 RNAi	8hr	worm5
1.12362	mex-6 RNAi	8hr	worm5
1.08499	mex-6 RNAi	8hr	worm5
5.43058	mex-6 RNAi	8hr	worm5
1.6722	mex-6 RNAi	8hr	worm5
3.17675	mex-6 RNAi	8hr	worm5
2.5074	mex-6 RNAi	8hr	worm5
0.859373	mex-6 RNAi	8hr	worm5
2.06178	mex-6 RNAi	8hr	worm5
1.58209	mex-6 RNAi	8hr	worm5
4.46001	mex-6 RNAi	8hr	worm5
0.72131	mex-6 RNAi	8hr	worm5
2.56977	mex-6 RNAi	8hr	worm5
1.31545	mex-6 RNAi	8hr	worm5
0.966499	mex-6 RNAi	8hr	worm5
3.23772	mex-6 RNAi	8hr	worm5
1.90995	mex-6 RNAi	8hr	worm5
2.43519	mex-6 RNAi	8hr	worm5
3.30194	mex-6 RNAi	8hr	worm5
1.91122	mex-6 RNAi	8hr	worm5
4.02376	mex-6 RNAi	8hr	worm5
2.7554	mex-6 RNAi	8hr	worm5
0.336151	mex-6 RNAi	8hr	worm5
0.500422	mex-6 RNAi	8hr	worm6
0.685882	mex-6 RNAi	8hr	worm6
0.658288	mex-6 RNAi	8hr	worm6
0.523254	mex-6 RNAi	8hr	worm6
0.450113	mex-6 RNAi	8hr	worm6
0.705459	mex-6 RNAi	8hr	worm6
1.21604	mex-6 RNAi	8hr	worm6
2.82526	mex-6 RNAi	8hr	worm6
2.08673	mex-6 RNAi	8hr	worm6
3.27761	mex-6 RNAi	8hr	worm6
0.914265	mex-6 RNAi	8hr	worm6
2.36406	mex-6 RNAi	8hr	worm6
1.80358	mex-6 RNAi	8hr	worm6
5.05221	mex-6 RNAi	8hr	worm6
4.47267	mex-6 RNAi	8hr	worm6
0.123578	mex-6 RNAi	8hr	worm6
0.927139	mex-6 RNAi	8hr	worm6
0.980524	mex-6 RNAi	8hr	worm6
1.79848	mex-6 RNAi	8hr	worm6
2.17502	mex-6 RNAi	8hr	worm6
4.59413	mex-6 RNAi	8hr	worm6
1.71003	mex-6 RNAi	8hr	worm6
2.73517	mex-6 RNAi	8hr	worm6
2.85106	mex-6 RNAi	8hr	worm6
2.04693	mex-6 RNAi	8hr	worm6
5.37306	mex-6 RNAi	8hr	worm6
0.756882	mex-6 RNAi	8hr	worm6
1.98267	mex-6 RNAi	8hr	worm6
6.24123	mex-6 RNAi	8hr	worm6
1.38253	mex-6 RNAi	8hr	worm6
4.28991	mex-6 RNAi	8hr	worm6
1.20412	mex-6 RNAi	8hr	worm6
2.57644	mex-6 RNAi	8hr	worm6
4.80791	mex-6 RNAi	8hr	worm6
2.52827	mex-6 RNAi	8hr	worm6
4.23587	mex-6 RNAi	8hr	worm6
1.77706	mex-6 RNAi	8hr	worm6
0.609412	mex-6 RNAi	8hr	worm6
0.636414	mex-6 RNAi	8hr	worm6
1.21244	mex-6 RNAi	8hr	worm6
2.55173	mex-6 RNAi	8hr	worm6
3.05047	mex-6 RNAi	8hr	worm6
2.50801	mex-6 RNAi	8hr	worm6
0.646549	mex-6 RNAi	8hr	worm6
6.03101	mex-6 RNAi	8hr	worm6
1.83124	mex-6 RNAi	8hr	worm6
3.32559	mex-6 RNAi	8hr	worm6
6.46053	mex-6 RNAi	8hr	worm6
1.32097	mex-6 RNAi	8hr	worm6
0.111622	mex-6 RNAi	8hr	worm6
2.24367	mex-6 RNAi	8hr	worm6
1.37978	mex-6 RNAi	8hr	worm6
5.98354	mex-6 RNAi	8hr	worm6
2.41857	mex-6 RNAi	8hr	worm6
6.48623	mex-6 RNAi	8hr	worm6
2.40404	mex-6 RNAi	8hr	worm6
1.09655	mex-6 RNAi	8hr	worm6
0.303533	mex-6 RNAi	8hr	worm6
1.94238	mex-6 RNAi	8hr	worm6
0.124962	mex-6 RNAi	8hr	worm6
0.790795	Control RNAi	24hr	worm1
0.684141	Control RNAi	24hr	worm1
0.627513	Control RNAi	24hr	worm1
1.57107	Control RNAi	24hr	worm1
0.4627	Control RNAi	24hr	worm1
0.262744	Control RNAi	24hr	worm1
0.483964	Control RNAi	24hr	worm1
1.12234	Control RNAi	24hr	worm1
0.526306	Control RNAi	24hr	worm1
0.871917	Control RNAi	24hr	worm1
0.71673	Control RNAi	24hr	worm1
0.247968	Control RNAi	24hr	worm1
0.791653	Control RNAi	24hr	worm1
1.80923	Control RNAi	24hr	worm1
0.913399	Control RNAi	24hr	worm1
0.578996	Control RNAi	24hr	worm1
0.529815	Control RNAi	24hr	worm1
0.769481	Control RNAi	24hr	worm1
2.18202	Control RNAi	24hr	worm1
0.859519	Control RNAi	24hr	worm1
1.32108	Control RNAi	24hr	worm1
2.14185	Control RNAi	24hr	worm1
1.00409	Control RNAi	24hr	worm1
0.968258	Control RNAi	24hr	worm1
1.93762	Control RNAi	24hr	worm1
1.28044	Control RNAi	24hr	worm1
1.05934	Control RNAi	24hr	worm1
0.947968	Control RNAi	24hr	worm1
0.884389	Control RNAi	24hr	worm1
0.514596	Control RNAi	24hr	worm1
0.637842	Control RNAi	24hr	worm1
0.0777712	Control RNAi	24hr	worm1
2.5139	Control RNAi	24hr	worm1
0.702355	Control RNAi	24hr	worm1
1.85296	Control RNAi	24hr	worm1
1.43466	Control RNAi	24hr	worm1
1.04662	Control RNAi	24hr	worm1
0.775208	Control RNAi	24hr	worm1
1.94	Control RNAi	24hr	worm1
0.728585	Control RNAi	24hr	worm1
1.51741	Control RNAi	24hr	worm1
0.55974	Control RNAi	24hr	worm1
1.53088	Control RNAi	24hr	worm1
0.738046	Control RNAi	24hr	worm1
1.31756	Control RNAi	24hr	worm1
0.614507	Control RNAi	24hr	worm1
0.996747	Control RNAi	24hr	worm1
1.57157	Control RNAi	24hr	worm1
0.683194	Control RNAi	24hr	worm1
0.614144	Control RNAi	24hr	worm1
1.38826	Control RNAi	24hr	worm1
2.60607	Control RNAi	24hr	worm1
0.965465	Control RNAi	24hr	worm1
1.17493	Control RNAi	24hr	worm1
1.10495	Control RNAi	24hr	worm1
1.13157	Control RNAi	24hr	worm1
1.08496	Control RNAi	24hr	worm1
0.727767	Control RNAi	24hr	worm1
0.914076	Control RNAi	24hr	worm1
1.13856	Control RNAi	24hr	worm1
0.658427	Control RNAi	24hr	worm1
1.03625	Control RNAi	24hr	worm1
0.54051	Control RNAi	24hr	worm1
0.625258	Control RNAi	24hr	worm1
0.991741	Control RNAi	24hr	worm1
0.518553	Control RNAi	24hr	worm1
1.05519	Control RNAi	24hr	worm1
0.637219	Control RNAi	24hr	worm1
0.559324	Control RNAi	24hr	worm1
0.50588	Control RNAi	24hr	worm1
0.752132	Control RNAi	24hr	worm1
1.27631	Control RNAi	24hr	worm1
0.822277	Control RNAi	24hr	worm1
0.904186	Control RNAi	24hr	worm1
0.783841	Control RNAi	24hr	worm1
0.878713	Control RNAi	24hr	worm1
0.60239	Control RNAi	24hr	worm1
0.828503	Control RNAi	24hr	worm1
0.627095	Control RNAi	24hr	worm1
0.253334	Control RNAi	24hr	worm2
1.28266	Control RNAi	24hr	worm2
0.264391	Control RNAi	24hr	worm2
1.7157	Control RNAi	24hr	worm2
0.422413	Control RNAi	24hr	worm2
1.4404	Control RNAi	24hr	worm2
1.19999	Control RNAi	24hr	worm2
0.551275	Control RNAi	24hr	worm2
1.27684	Control RNAi	24hr	worm2
1.1054	Control RNAi	24hr	worm2
0.606622	Control RNAi	24hr	worm2
1.50546	Control RNAi	24hr	worm2
0.960238	Control RNAi	24hr	worm2
1.0242	Control RNAi	24hr	worm2
0.539958	Control RNAi	24hr	worm2
0.647738	Control RNAi	24hr	worm2
0.75513	Control RNAi	24hr	worm2
0.67426	Control RNAi	24hr	worm2
0.496198	Control RNAi	24hr	worm2
0.892246	Control RNAi	24hr	worm2
0.835234	Control RNAi	24hr	worm2
1.4438	Control RNAi	24hr	worm2
1.01501	Control RNAi	24hr	worm2
1.23404	Control RNAi	24hr	worm2
1.10033	Control RNAi	24hr	worm2
0.379773	Control RNAi	24hr	worm2
0.539617	Control RNAi	24hr	worm2
0.467292	Control RNAi	24hr	worm2
1.30654	Control RNAi	24hr	worm2
1.37268	Control RNAi	24hr	worm2
2.01433	Control RNAi	24hr	worm2
1.24875	Control RNAi	24hr	worm2
0.571308	Control RNAi	24hr	worm2
0.760861	Control RNAi	24hr	worm2
0.859993	Control RNAi	24hr	worm2
0.753017	Control RNAi	24hr	worm2
1.29801	Control RNAi	24hr	worm2
1.11904	Control RNAi	24hr	worm2
0.966541	Control RNAi	24hr	worm2
0.874935	Control RNAi	24hr	worm2
0.683238	Control RNAi	24hr	worm2
1.60702	Control RNAi	24hr	worm2
1.07195	Control RNAi	24hr	worm2
1.45912	Control RNAi	24hr	worm2
0.678618	Control RNAi	24hr	worm2
1.70301	Control RNAi	24hr	worm2
0.460728	Control RNAi	24hr	worm2
0.947196	Control RNAi	24hr	worm2
1.89862	Control RNAi	24hr	worm2
2.40686	Control RNAi	24hr	worm2
2.2743	Control RNAi	24hr	worm2
0.63408	Control RNAi	24hr	worm2
0.554884	Control RNAi	24hr	worm2
0.627324	Control RNAi	24hr	worm2
1.25535	Control RNAi	24hr	worm2
0.451504	Control RNAi	24hr	worm2
0.403436	Control RNAi	24hr	worm2
0.550862	Control RNAi	24hr	worm2
1.4546	Control RNAi	24hr	worm2
0.778264	Control RNAi	24hr	worm2
1.89971	Control RNAi	24hr	worm2
0.712819	Control RNAi	24hr	worm2
0.446626	Control RNAi	24hr	worm2
0.465492	Control RNAi	24hr	worm2
0.417444	Control RNAi	24hr	worm2
1.75256	Control RNAi	24hr	worm2
0.457549	Control RNAi	24hr	worm2
1.30107	Control RNAi	24hr	worm2
0.952818	Control RNAi	24hr	worm2
1.36072	Control RNAi	24hr	worm2
0.429756	Control RNAi	24hr	worm2
2.10383	Control RNAi	24hr	worm2
3.13657	Control RNAi	24hr	worm2
1.46927	Control RNAi	24hr	worm2
1.08193	Control RNAi	24hr	worm2
1.8961	Control RNAi	24hr	worm2
2.11065	Control RNAi	24hr	worm2
2.13736	Control RNAi	24hr	worm2
0.65143	Control RNAi	24hr	worm2
0.299615	Control RNAi	24hr	worm2
0.816358	Control RNAi	24hr	worm3
0.473138	Control RNAi	24hr	worm3
0.287759	Control RNAi	24hr	worm3
0.566642	Control RNAi	24hr	worm3
2.0098	Control RNAi	24hr	worm3
0.918295	Control RNAi	24hr	worm3
0.495546	Control RNAi	24hr	worm3
0.472235	Control RNAi	24hr	worm3
0.43588	Control RNAi	24hr	worm3
0.609064	Control RNAi	24hr	worm3
0.939833	Control RNAi	24hr	worm3
0.394359	Control RNAi	24hr	worm3
1.06889	Control RNAi	24hr	worm3
0.676608	Control RNAi	24hr	worm3
0.500748	Control RNAi	24hr	worm3
0.656892	Control RNAi	24hr	worm3
0.477581	Control RNAi	24hr	worm3
1.01961	Control RNAi	24hr	worm3
0.68528	Control RNAi	24hr	worm3
0.940722	Control RNAi	24hr	worm3
1.96074	Control RNAi	24hr	worm3
0.738489	Control RNAi	24hr	worm3
0.565736	Control RNAi	24hr	worm3
1.23655	Control RNAi	24hr	worm3
2.80695	Control RNAi	24hr	worm3
1.82893	Control RNAi	24hr	worm3
0.747552	Control RNAi	24hr	worm3
1.63606	Control RNAi	24hr	worm3
2.74357	Control RNAi	24hr	worm3
1.04313	Control RNAi	24hr	worm3
0.652637	Control RNAi	24hr	worm3
1.54024	Control RNAi	24hr	worm3
0.836233	Control RNAi	24hr	worm3
0.882638	Control RNAi	24hr	worm3
0.948582	Control RNAi	24hr	worm3
1.10643	Control RNAi	24hr	worm3
0.556456	Control RNAi	24hr	worm3
1.59721	Control RNAi	24hr	worm3
1.15233	Control RNAi	24hr	worm3
1.31084	Control RNAi	24hr	worm3
1.11041	Control RNAi	24hr	worm3
0.832541	Control RNAi	24hr	worm3
0.689467	Control RNAi	24hr	worm3
2.59334	Control RNAi	24hr	worm3
1.7543	Control RNAi	24hr	worm3
0.754019	Control RNAi	24hr	worm3
0.879	Control RNAi	24hr	worm3
1.19087	Control RNAi	24hr	worm3
1.20903	Control RNAi	24hr	worm3
3.50851	Control RNAi	24hr	worm3
1.1737	Control RNAi	24hr	worm3
1.00453	Control RNAi	24hr	worm3
1.19174	Control RNAi	24hr	worm3
3.67508	Control RNAi	24hr	worm3
0.824462	Control RNAi	24hr	worm3
2.66694	Control RNAi	24hr	worm3
1.85678	Control RNAi	24hr	worm3
1.85737	Control RNAi	24hr	worm3
1.50155	Control RNAi	24hr	worm3
2.72382	Control RNAi	24hr	worm3
0.743151	Control RNAi	24hr	worm3
1.24143	Control RNAi	24hr	worm3
1.24127	Control RNAi	24hr	worm3
0.535585	Control RNAi	24hr	worm3
0.848988	Control RNAi	24hr	worm3
1.59174	Control RNAi	24hr	worm3
1.47668	Control RNAi	24hr	worm3
0.757735	Control RNAi	24hr	worm3
0.598789	Control RNAi	24hr	worm3
1.04556	Control RNAi	24hr	worm3
0.734539	Control RNAi	24hr	worm3
0.677076	Control RNAi	24hr	worm3
0.42542	Control RNAi	24hr	worm3
0.485738	Control RNAi	24hr	worm3
0.555497	Control RNAi	24hr	worm3
0.37217	Control RNAi	24hr	worm3
0.827238	Control RNAi	24hr	worm3
0.622913	Control RNAi	24hr	worm3
0.531337	Control RNAi	24hr	worm3
0.489678	Control RNAi	24hr	worm3
1.66695	mex-6 RNAi	24hr	worm4
1.68033	mex-6 RNAi	24hr	worm4
0.97267	mex-6 RNAi	24hr	worm4
1.72335	mex-6 RNAi	24hr	worm4
1.02295	mex-6 RNAi	24hr	worm4
0.920304	mex-6 RNAi	24hr	worm4
1.60818	mex-6 RNAi	24hr	worm4
0.654277	mex-6 RNAi	24hr	worm4
1.08911	mex-6 RNAi	24hr	worm4
1.58992	mex-6 RNAi	24hr	worm4
0.801252	mex-6 RNAi	24hr	worm4
1.05501	mex-6 RNAi	24hr	worm4
1.71779	mex-6 RNAi	24hr	worm4
1.63739	mex-6 RNAi	24hr	worm4
1.28413	mex-6 RNAi	24hr	worm4
2.48755	mex-6 RNAi	24hr	worm4
2.87707	mex-6 RNAi	24hr	worm4
0.452822	mex-6 RNAi	24hr	worm4
0.897281	mex-6 RNAi	24hr	worm4
0.53098	mex-6 RNAi	24hr	worm4
3.76954	mex-6 RNAi	24hr	worm4
1.09912	mex-6 RNAi	24hr	worm4
0.555351	mex-6 RNAi	24hr	worm4
2.35764	mex-6 RNAi	24hr	worm4
0.896355	mex-6 RNAi	24hr	worm4
0.786523	mex-6 RNAi	24hr	worm4
1.74778	mex-6 RNAi	24hr	worm4
1.54	mex-6 RNAi	24hr	worm4
3.0606	mex-6 RNAi	24hr	worm4
2.39128	mex-6 RNAi	24hr	worm4
0.33452	mex-6 RNAi	24hr	worm4
1.61911	mex-6 RNAi	24hr	worm4
3.31585	mex-6 RNAi	24hr	worm4
1.52887	mex-6 RNAi	24hr	worm4
2.17095	mex-6 RNAi	24hr	worm4
1.46812	mex-6 RNAi	24hr	worm4
2.02287	mex-6 RNAi	24hr	worm4
2.13354	mex-6 RNAi	24hr	worm4
0.295441	mex-6 RNAi	24hr	worm4
1.81734	mex-6 RNAi	24hr	worm4
0.876176	mex-6 RNAi	24hr	worm4
1.37095	mex-6 RNAi	24hr	worm4
5.06678	mex-6 RNAi	24hr	worm4
1.88068	mex-6 RNAi	24hr	worm4
2.50944	mex-6 RNAi	24hr	worm4
0.153122	mex-6 RNAi	24hr	worm4
0.452799	mex-6 RNAi	24hr	worm4
0.344969	mex-6 RNAi	24hr	worm4
3.11778	mex-6 RNAi	24hr	worm4
1.01097	mex-6 RNAi	24hr	worm4
3.2325	mex-6 RNAi	24hr	worm4
0.503459	mex-6 RNAi	24hr	worm4
2.89666	mex-6 RNAi	24hr	worm4
1.90893	mex-6 RNAi	24hr	worm4
1.69084	mex-6 RNAi	24hr	worm4
0.203879	mex-6 RNAi	24hr	worm4
1.10188	mex-6 RNAi	24hr	worm4
3.14889	mex-6 RNAi	24hr	worm4
0.261496	mex-6 RNAi	24hr	worm4
0.497803	mex-6 RNAi	24hr	worm4
1.35885	mex-6 RNAi	24hr	worm4
2.14776	mex-6 RNAi	24hr	worm4
1.02389	mex-6 RNAi	24hr	worm4
0.352806	mex-6 RNAi	24hr	worm4
0.74901	mex-6 RNAi	24hr	worm4
1.40602	mex-6 RNAi	24hr	worm4
0.389595	mex-6 RNAi	24hr	worm4
3.57992	mex-6 RNAi	24hr	worm4
0.374893	mex-6 RNAi	24hr	worm4
0.163852	mex-6 RNAi	24hr	worm4
0.544915	mex-6 RNAi	24hr	worm4
0.627946	mex-6 RNAi	24hr	worm4
1.02147	mex-6 RNAi	24hr	worm5
1.48507	mex-6 RNAi	24hr	worm5
1.77264	mex-6 RNAi	24hr	worm5
0.56252	mex-6 RNAi	24hr	worm5
0.52027	mex-6 RNAi	24hr	worm5
1.58918	mex-6 RNAi	24hr	worm5
1.81991	mex-6 RNAi	24hr	worm5
1.60724	mex-6 RNAi	24hr	worm5
2.09974	mex-6 RNAi	24hr	worm5
0.478601	mex-6 RNAi	24hr	worm5
2.11907	mex-6 RNAi	24hr	worm5
1.58104	mex-6 RNAi	24hr	worm5
2.67045	mex-6 RNAi	24hr	worm5
0.784744	mex-6 RNAi	24hr	worm5
0.761607	mex-6 RNAi	24hr	worm5
1.30112	mex-6 RNAi	24hr	worm5
0.224154	mex-6 RNAi	24hr	worm5
1.80633	mex-6 RNAi	24hr	worm5
1.59737	mex-6 RNAi	24hr	worm5
1.16988	mex-6 RNAi	24hr	worm5
1.37526	mex-6 RNAi	24hr	worm5
0.453322	mex-6 RNAi	24hr	worm5
2.64951	mex-6 RNAi	24hr	worm5
1.47532	mex-6 RNAi	24hr	worm5
1.47928	mex-6 RNAi	24hr	worm5
0.521548	mex-6 RNAi	24hr	worm5
2.12878	mex-6 RNAi	24hr	worm5
2.26615	mex-6 RNAi	24hr	worm5
3.13295	mex-6 RNAi	24hr	worm5
2.08363	mex-6 RNAi	24hr	worm5
2.26656	mex-6 RNAi	24hr	worm5
1.00043	mex-6 RNAi	24hr	worm5
0.988914	mex-6 RNAi	24hr	worm5
1.3384	mex-6 RNAi	24hr	worm5
1.0598	mex-6 RNAi	24hr	worm5
0.746586	mex-6 RNAi	24hr	worm5
0.699368	mex-6 RNAi	24hr	worm5
1.10532	mex-6 RNAi	24hr	worm5
1.00282	mex-6 RNAi	24hr	worm5
1.32585	mex-6 RNAi	24hr	worm5
0.186926	mex-6 RNAi	24hr	worm5
0.957934	mex-6 RNAi	24hr	worm5
0.844533	mex-6 RNAi	24hr	worm5
1.15536	mex-6 RNAi	24hr	worm5
2.16094	mex-6 RNAi	24hr	worm5
1.83892	mex-6 RNAi	24hr	worm5
0.104359	mex-6 RNAi	24hr	worm5
0.593727	mex-6 RNAi	24hr	worm5
3.11273	mex-6 RNAi	24hr	worm5
0.697535	mex-6 RNAi	24hr	worm5
0.220127	mex-6 RNAi	24hr	worm5
0.513022	mex-6 RNAi	24hr	worm5
2.10991	mex-6 RNAi	24hr	worm5
1.14691	mex-6 RNAi	24hr	worm5
2.01038	mex-6 RNAi	24hr	worm5
0.939085	mex-6 RNAi	24hr	worm5
1.54419	mex-6 RNAi	24hr	worm5
2.3575	mex-6 RNAi	24hr	worm5
0.447489	mex-6 RNAi	24hr	worm5
1.09266	mex-6 RNAi	24hr	worm5
1.53075	mex-6 RNAi	24hr	worm5
1.33417	mex-6 RNAi	24hr	worm5
0.385292	mex-6 RNAi	24hr	worm5
0.988125	mex-6 RNAi	24hr	worm5
0.0750543	mex-6 RNAi	24hr	worm5
1.80477	mex-6 RNAi	24hr	worm5
0.416072	mex-6 RNAi	24hr	worm5
1.32731	mex-6 RNAi	24hr	worm5
5.13806	mex-6 RNAi	24hr	worm5
0.454828	mex-6 RNAi	24hr	worm5
1.54483	mex-6 RNAi	24hr	worm5
1.56124	mex-6 RNAi	24hr	worm5
1.17333	mex-6 RNAi	24hr	worm5
0.827002	mex-6 RNAi	24hr	worm5
0.16233	mex-6 RNAi	24hr	worm5
1.7902	mex-6 RNAi	24hr	worm5
2.63268	mex-6 RNAi	24hr	worm5
1.45029	mex-6 RNAi	24hr	worm5
2.61968	mex-6 RNAi	24hr	worm5
1.95835	mex-6 RNAi	24hr	worm5
0.220174	mex-6 RNAi	24hr	worm5
0.154641	mex-6 RNAi	24hr	worm5
0.32454	mex-6 RNAi	24hr	worm5
1.7225	mex-6 RNAi	24hr	worm5
0.453733	mex-6 RNAi	24hr	worm5
2.10657	mex-6 RNAi	24hr	worm5
1.34938	mex-6 RNAi	24hr	worm5
1.59288	mex-6 RNAi	24hr	worm5
0.441449	mex-6 RNAi	24hr	worm5
1.61973	mex-6 RNAi	24hr	worm5
2.70725	mex-6 RNAi	24hr	worm5
1.91404	mex-6 RNAi	24hr	worm5
1.59593	mex-6 RNAi	24hr	worm5
1.20462	mex-6 RNAi	24hr	worm5
1.46776	mex-6 RNAi	24hr	worm5
0.536586	mex-6 RNAi	24hr	worm5
1.39891	mex-6 RNAi	24hr	worm5
0.284937	mex-6 RNAi	24hr	worm5
1.40034	mex-6 RNAi	24hr	worm5
0.487184	mex-6 RNAi	24hr	worm5
0.618829	mex-6 RNAi	24hr	worm5
1.5941	mex-6 RNAi	24hr	worm5
0.454662	mex-6 RNAi	24hr	worm5
1.04928	mex-6 RNAi	24hr	worm5
1.3704	mex-6 RNAi	24hr	worm5
0.86335	mex-6 RNAi	24hr	worm5
0.332103	mex-6 RNAi	24hr	worm5
0.487534	mex-6 RNAi	24hr	worm5
0.342429	mex-6 RNAi	24hr	worm5
2.53467	mex-6 RNAi	24hr	worm5
0.213864	mex-6 RNAi	24hr	worm5
0.510945	mex-6 RNAi	24hr	worm5
0.136503	mex-6 RNAi	24hr	worm5
0.527081	mex-6 RNAi	24hr	worm5
0.537882	mex-6 RNAi	24hr	worm5
0.38748	mex-6 RNAi	24hr	worm5
0.183853	mex-6 RNAi	24hr	worm5
0.654553	mex-6 RNAi	24hr	worm5
0.285694	mex-6 RNAi	24hr	worm5
1.9195	mex-6 RNAi	24hr	worm6
0.378507	mex-6 RNAi	24hr	worm6
0.799	mex-6 RNAi	24hr	worm6
0.396786	mex-6 RNAi	24hr	worm6
0.465244	mex-6 RNAi	24hr	worm6
0.376758	mex-6 RNAi	24hr	worm6
0.208072	mex-6 RNAi	24hr	worm6
0.795081	mex-6 RNAi	24hr	worm6
0.966912	mex-6 RNAi	24hr	worm6
0.665394	mex-6 RNAi	24hr	worm6
0.178568	mex-6 RNAi	24hr	worm6
0.946565	mex-6 RNAi	24hr	worm6
0.693486	mex-6 RNAi	24hr	worm6
2.46901	mex-6 RNAi	24hr	worm6
4.56677	mex-6 RNAi	24hr	worm6
0.660149	mex-6 RNAi	24hr	worm6
1.69853	mex-6 RNAi	24hr	worm6
0.338767	mex-6 RNAi	24hr	worm6
0.994702	mex-6 RNAi	24hr	worm6
0.599099	mex-6 RNAi	24hr	worm6
2.62401	mex-6 RNAi	24hr	worm6
0.321862	mex-6 RNAi	24hr	worm6
1.06499	mex-6 RNAi	24hr	worm6
1.27671	mex-6 RNAi	24hr	worm6
1.4415	mex-6 RNAi	24hr	worm6
2.3099	mex-6 RNAi	24hr	worm6
[truncated: 53 more rows]

## Sheet: Fig 2F - WT granule
mean_mex6_value	RNAi	Time	Worm			n=
0.379419	Control RNAi	2hr	worm1		Control 2hr	255
0.518655	Control RNAi	2hr	worm1		mex-6 2hr	238
0.559072	Control RNAi	2hr	worm1		Control 4hr	246
0.357507	Control RNAi	2hr	worm1		mex-6 4hr	241
0.830511	Control RNAi	2hr	worm1		Control 6hr	222
0.448533	Control RNAi	2hr	worm1		mex-6 6hr	292
0.467431	Control RNAi	2hr	worm1		Control 8hr	233
0.231368	Control RNAi	2hr	worm1		mex-6 8hr	216
0.460926	Control RNAi	2hr	worm1		Control 24hr	195
0.165225	Control RNAi	2hr	worm1		mex-6 24hr	247
0.586357	Control RNAi	2hr	worm1
0.262925	Control RNAi	2hr	worm1
0.434011	Control RNAi	2hr	worm1
0.778084	Control RNAi	2hr	worm1
0.694137	Control RNAi	2hr	worm1
0.381453	Control RNAi	2hr	worm1
0.379018	Control RNAi	2hr	worm1
0.720429	Control RNAi	2hr	worm1
0.414851	Control RNAi	2hr	worm1
0.380933	Control RNAi	2hr	worm1
0.201486	Control RNAi	2hr	worm1
0.433622	Control RNAi	2hr	worm1
1.52111	Control RNAi	2hr	worm1
0.619642	Control RNAi	2hr	worm1
0.728794	Control RNAi	2hr	worm1
0.759973	Control RNAi	2hr	worm1
0.260208	Control RNAi	2hr	worm1
0.414937	Control RNAi	2hr	worm1
0.811519	Control RNAi	2hr	worm1
0.314895	Control RNAi	2hr	worm1
0.561459	Control RNAi	2hr	worm1
0.430155	Control RNAi	2hr	worm1
0.386636	Control RNAi	2hr	worm1
0.342199	Control RNAi	2hr	worm1
0.646515	Control RNAi	2hr	worm1
0.749049	Control RNAi	2hr	worm1
0.524872	Control RNAi	2hr	worm1
0.436507	Control RNAi	2hr	worm1
1.10303	Control RNAi	2hr	worm1
0.30535	Control RNAi	2hr	worm1
0.348933	Control RNAi	2hr	worm1
0.316641	Control RNAi	2hr	worm1
0.454892	Control RNAi	2hr	worm1
0.407375	Control RNAi	2hr	worm1
0.545206	Control RNAi	2hr	worm1
0.520042	Control RNAi	2hr	worm1
0.530775	Control RNAi	2hr	worm1
0.545386	Control RNAi	2hr	worm1
0.974226	Control RNAi	2hr	worm1
0.580668	Control RNAi	2hr	worm1
0.390698	Control RNAi	2hr	worm1
0.623022	Control RNAi	2hr	worm1
0.845531	Control RNAi	2hr	worm1
0.411426	Control RNAi	2hr	worm1
0.620665	Control RNAi	2hr	worm1
0.50437	Control RNAi	2hr	worm1
0.541185	Control RNAi	2hr	worm1
0.357672	Control RNAi	2hr	worm1
0.414469	Control RNAi	2hr	worm1
0.378306	Control RNAi	2hr	worm1
0.198016	Control RNAi	2hr	worm1
0.252151	Control RNAi	2hr	worm1
0.194455	Control RNAi	2hr	worm1
0.145862	Control RNAi	2hr	worm1
0.179372	Control RNAi	2hr	worm1
0.259211	Control RNAi	2hr	worm1
0.491829	Control RNAi	2hr	worm2
0.509584	Control RNAi	2hr	worm2
0.56672	Control RNAi	2hr	worm2
1.0085	Control RNAi	2hr	worm2
0.301919	Control RNAi	2hr	worm2
1.10029	Control RNAi	2hr	worm2
0.606437	Control RNAi	2hr	worm2
0.385148	Control RNAi	2hr	worm2
0.664369	Control RNAi	2hr	worm2
0.3574	Control RNAi	2hr	worm2
0.870611	Control RNAi	2hr	worm2
0.0363771	Control RNAi	2hr	worm2
0.655032	Control RNAi	2hr	worm2
0.327605	Control RNAi	2hr	worm2
0.212538	Control RNAi	2hr	worm2
0.349	Control RNAi	2hr	worm2
0.564251	Control RNAi	2hr	worm2
0.414362	Control RNAi	2hr	worm2
0.262421	Control RNAi	2hr	worm2
0.49761	Control RNAi	2hr	worm2
0.676985	Control RNAi	2hr	worm2
0.417988	Control RNAi	2hr	worm2
0.509294	Control RNAi	2hr	worm2
0.32345	Control RNAi	2hr	worm2
0.218619	Control RNAi	2hr	worm2
0.433181	Control RNAi	2hr	worm2
0.845327	Control RNAi	2hr	worm2
0.348106	Control RNAi	2hr	worm2
0.426875	Control RNAi	2hr	worm2
0.347384	Control RNAi	2hr	worm2
0.477545	Control RNAi	2hr	worm2
0.288014	Control RNAi	2hr	worm2
1.02241	Control RNAi	2hr	worm2
0.792281	Control RNAi	2hr	worm2
0.725683	Control RNAi	2hr	worm2
0.493652	Control RNAi	2hr	worm2
0.325427	Control RNAi	2hr	worm2
0.691742	Control RNAi	2hr	worm2
0.635848	Control RNAi	2hr	worm2
0.445192	Control RNAi	2hr	worm2
0.584124	Control RNAi	2hr	worm2
0.871655	Control RNAi	2hr	worm2
0.239068	Control RNAi	2hr	worm2
0.71473	Control RNAi	2hr	worm2
1.35946	Control RNAi	2hr	worm2
0.835686	Control RNAi	2hr	worm2
0.394799	Control RNAi	2hr	worm2
0.452037	Control RNAi	2hr	worm2
0.279282	Control RNAi	2hr	worm2
0.144351	Control RNAi	2hr	worm2
0.279985	Control RNAi	2hr	worm2
0.355849	Control RNAi	2hr	worm2
0.129103	Control RNAi	2hr	worm2
0.595756	Control RNAi	2hr	worm2
0.147509	Control RNAi	2hr	worm2
0.669072	Control RNAi	2hr	worm2
0.409729	Control RNAi	2hr	worm2
0.240544	Control RNAi	2hr	worm2
0.37509	Control RNAi	2hr	worm2
1.1504	Control RNAi	2hr	worm2
0.812328	Control RNAi	2hr	worm2
0.416512	Control RNAi	2hr	worm2
0.339214	Control RNAi	2hr	worm2
0.702765	Control RNAi	2hr	worm2
0.414639	Control RNAi	2hr	worm2
0.276949	Control RNAi	2hr	worm2
0.647883	Control RNAi	2hr	worm2
0.523517	Control RNAi	2hr	worm2
0.613253	Control RNAi	2hr	worm2
0.244408	Control RNAi	2hr	worm2
0.523943	Control RNAi	2hr	worm2
0.58083	Control RNAi	2hr	worm2
0.621433	Control RNAi	2hr	worm2
0.65901	Control RNAi	2hr	worm2
0.335883	Control RNAi	2hr	worm2
0.657613	Control RNAi	2hr	worm2
0.510175	Control RNAi	2hr	worm2
0.351422	Control RNAi	2hr	worm2
0.40593	Control RNAi	2hr	worm2
0.818212	Control RNAi	2hr	worm2
0.227206	Control RNAi	2hr	worm2
0.418316	Control RNAi	2hr	worm2
0.274939	Control RNAi	2hr	worm2
0.257605	Control RNAi	2hr	worm2
0.082789	Control RNAi	2hr	worm2
0.488114	Control RNAi	2hr	worm2
0.308599	Control RNAi	2hr	worm2
0.771481	Control RNAi	2hr	worm2
0.409476	Control RNAi	2hr	worm2
0.512264	Control RNAi	2hr	worm2
0.551396	Control RNAi	2hr	worm2
0.231919	Control RNAi	2hr	worm2
0.630334	Control RNAi	2hr	worm2
0.375769	Control RNAi	2hr	worm2
0.675092	Control RNAi	2hr	worm2
0.0786009	Control RNAi	2hr	worm2
0.520294	Control RNAi	2hr	worm2
0.53782	Control RNAi	2hr	worm2
0.123195	Control RNAi	2hr	worm2
0.292366	Control RNAi	2hr	worm2
0.362263	Control RNAi	2hr	worm2
0.519924	Control RNAi	2hr	worm2
0.426674	Control RNAi	2hr	worm2
0.45578	Control RNAi	2hr	worm2
0.721874	Control RNAi	2hr	worm2
0.40124	Control RNAi	2hr	worm2
0.629318	Control RNAi	2hr	worm2
0.141461	Control RNAi	2hr	worm2
0.517624	Control RNAi	2hr	worm2
0.129571	Control RNAi	2hr	worm2
0.304209	Control RNAi	2hr	worm2
0.326607	Control RNAi	2hr	worm2
0.646503	Control RNAi	2hr	worm3
0.373175	Control RNAi	2hr	worm3
0.405776	Control RNAi	2hr	worm3
0.309939	Control RNAi	2hr	worm3
0.0737779	Control RNAi	2hr	worm3
0.125789	Control RNAi	2hr	worm3
0.266706	Control RNAi	2hr	worm3
0.314288	Control RNAi	2hr	worm3
0.308694	Control RNAi	2hr	worm3
0.233859	Control RNAi	2hr	worm3
0.404519	Control RNAi	2hr	worm3
0.435048	Control RNAi	2hr	worm3
0.086426	Control RNAi	2hr	worm3
0.398357	Control RNAi	2hr	worm3
0.401907	Control RNAi	2hr	worm3
0.297222	Control RNAi	2hr	worm3
0.0904651	Control RNAi	2hr	worm3
0.560918	Control RNAi	2hr	worm3
0.616433	Control RNAi	2hr	worm3
0.354848	Control RNAi	2hr	worm3
0.647458	Control RNAi	2hr	worm3
0.587794	Control RNAi	2hr	worm3
0.456853	Control RNAi	2hr	worm3
0.205577	Control RNAi	2hr	worm3
0.940132	Control RNAi	2hr	worm3
0.212266	Control RNAi	2hr	worm3
0.435528	Control RNAi	2hr	worm3
0.0903504	Control RNAi	2hr	worm3
0.564362	Control RNAi	2hr	worm3
0.297817	Control RNAi	2hr	worm3
1.20296	Control RNAi	2hr	worm3
0.542009	Control RNAi	2hr	worm3
0.473693	Control RNAi	2hr	worm3
0.346418	Control RNAi	2hr	worm3
0.336845	Control RNAi	2hr	worm3
0.378327	Control RNAi	2hr	worm3
0.079622	Control RNAi	2hr	worm3
0.853269	Control RNAi	2hr	worm3
0.382485	Control RNAi	2hr	worm3
1.6068	Control RNAi	2hr	worm3
0.55935	Control RNAi	2hr	worm3
0.173243	Control RNAi	2hr	worm3
0.30643	Control RNAi	2hr	worm3
0.565203	Control RNAi	2hr	worm3
0.683751	Control RNAi	2hr	worm3
0.513052	Control RNAi	2hr	worm3
0.240255	Control RNAi	2hr	worm3
1.19826	Control RNAi	2hr	worm3
0.549387	Control RNAi	2hr	worm3
0.354742	Control RNAi	2hr	worm3
0.240951	Control RNAi	2hr	worm3
0.620603	Control RNAi	2hr	worm3
0.536543	Control RNAi	2hr	worm3
0.393595	Control RNAi	2hr	worm3
0.55464	Control RNAi	2hr	worm3
0.0833681	Control RNAi	2hr	worm3
0.603984	Control RNAi	2hr	worm3
0.695078	Control RNAi	2hr	worm3
0.473247	Control RNAi	2hr	worm3
0.234407	Control RNAi	2hr	worm3
0.464371	Control RNAi	2hr	worm3
0.278688	Control RNAi	2hr	worm3
0.619805	Control RNAi	2hr	worm3
0.555316	Control RNAi	2hr	worm3
0.528626	Control RNAi	2hr	worm3
0.721924	Control RNAi	2hr	worm3
0.619346	Control RNAi	2hr	worm3
0.486214	Control RNAi	2hr	worm3
0.293893	Control RNAi	2hr	worm3
0.784366	Control RNAi	2hr	worm3
0.764205	Control RNAi	2hr	worm3
0.684014	Control RNAi	2hr	worm3
0.497116	Control RNAi	2hr	worm3
0.555324	Control RNAi	2hr	worm3
0.452937	Control RNAi	2hr	worm3
0.520174	Control RNAi	2hr	worm3
0.809365	Control RNAi	2hr	worm3
0.0382396	mex-6 RNAi	2hr	worm4
0.409783	mex-6 RNAi	2hr	worm4
0.777286	mex-6 RNAi	2hr	worm4
0.480982	mex-6 RNAi	2hr	worm4
0.181103	mex-6 RNAi	2hr	worm4
0.387986	mex-6 RNAi	2hr	worm4
0.563809	mex-6 RNAi	2hr	worm4
1.25649	mex-6 RNAi	2hr	worm4
0.894237	mex-6 RNAi	2hr	worm4
0.718247	mex-6 RNAi	2hr	worm4
0.327365	mex-6 RNAi	2hr	worm4
1.13223	mex-6 RNAi	2hr	worm4
0.199291	mex-6 RNAi	2hr	worm4
0.287252	mex-6 RNAi	2hr	worm4
0.321617	mex-6 RNAi	2hr	worm4
0.723302	mex-6 RNAi	2hr	worm4
0.199173	mex-6 RNAi	2hr	worm4
0.751511	mex-6 RNAi	2hr	worm4
0.325673	mex-6 RNAi	2hr	worm4
0.823358	mex-6 RNAi	2hr	worm4
0.040762	mex-6 RNAi	2hr	worm4
0.333255	mex-6 RNAi	2hr	worm4
0.246185	mex-6 RNAi	2hr	worm4
0.486435	mex-6 RNAi	2hr	worm4
0.94795	mex-6 RNAi	2hr	worm4
0.521636	mex-6 RNAi	2hr	worm4
1.05218	mex-6 RNAi	2hr	worm4
0.549771	mex-6 RNAi	2hr	worm4
0.439015	mex-6 RNAi	2hr	worm4
0.937433	mex-6 RNAi	2hr	worm4
0.583782	mex-6 RNAi	2hr	worm4
0.348965	mex-6 RNAi	2hr	worm4
0.601291	mex-6 RNAi	2hr	worm4
0.342081	mex-6 RNAi	2hr	worm4
0.99861	mex-6 RNAi	2hr	worm4
0.590051	mex-6 RNAi	2hr	worm4
0.36319	mex-6 RNAi	2hr	worm4
0.633355	mex-6 RNAi	2hr	worm4
0.197442	mex-6 RNAi	2hr	worm4
1.11053	mex-6 RNAi	2hr	worm4
0.330595	mex-6 RNAi	2hr	worm4
0.971109	mex-6 RNAi	2hr	worm4
0.689782	mex-6 RNAi	2hr	worm4
0.665256	mex-6 RNAi	2hr	worm4
0.977368	mex-6 RNAi	2hr	worm4
0.733623	mex-6 RNAi	2hr	worm4
0.178886	mex-6 RNAi	2hr	worm4
0.322157	mex-6 RNAi	2hr	worm4
0.507902	mex-6 RNAi	2hr	worm4
0.70354	mex-6 RNAi	2hr	worm4
0.620772	mex-6 RNAi	2hr	worm4
0.695825	mex-6 RNAi	2hr	worm4
0.192555	mex-6 RNAi	2hr	worm4
0.137204	mex-6 RNAi	2hr	worm4
0.99507	mex-6 RNAi	2hr	worm4
0.400461	mex-6 RNAi	2hr	worm4
0.607585	mex-6 RNAi	2hr	worm4
0.376328	mex-6 RNAi	2hr	worm4
0.448092	mex-6 RNAi	2hr	worm4
1.19306	mex-6 RNAi	2hr	worm4
0.55368	mex-6 RNAi	2hr	worm4
1.41265	mex-6 RNAi	2hr	worm4
0.423506	mex-6 RNAi	2hr	worm5
0.603484	mex-6 RNAi	2hr	worm5
0.465733	mex-6 RNAi	2hr	worm5
0.536062	mex-6 RNAi	2hr	worm5
0.301864	mex-6 RNAi	2hr	worm5
0.194167	mex-6 RNAi	2hr	worm5
0.703503	mex-6 RNAi	2hr	worm5
0.491974	mex-6 RNAi	2hr	worm5
0.611642	mex-6 RNAi	2hr	worm5
0.162483	mex-6 RNAi	2hr	worm5
0.417521	mex-6 RNAi	2hr	worm5
0.725621	mex-6 RNAi	2hr	worm5
0.568581	mex-6 RNAi	2hr	worm5
0.498431	mex-6 RNAi	2hr	worm5
0.47891	mex-6 RNAi	2hr	worm5
0.325452	mex-6 RNAi	2hr	worm5
0.504986	mex-6 RNAi	2hr	worm5
0.347098	mex-6 RNAi	2hr	worm5
0.720832	mex-6 RNAi	2hr	worm5
0.638344	mex-6 RNAi	2hr	worm5
0.333214	mex-6 RNAi	2hr	worm5
0.394641	mex-6 RNAi	2hr	worm5
0.526137	mex-6 RNAi	2hr	worm5
0.449375	mex-6 RNAi	2hr	worm5
0.400395	mex-6 RNAi	2hr	worm5
0.531439	mex-6 RNAi	2hr	worm5
0.307048	mex-6 RNAi	2hr	worm5
0.475842	mex-6 RNAi	2hr	worm5
0.483222	mex-6 RNAi	2hr	worm5
0.602961	mex-6 RNAi	2hr	worm5
0.435887	mex-6 RNAi	2hr	worm5
0.632161	mex-6 RNAi	2hr	worm5
0.356886	mex-6 RNAi	2hr	worm5
0.279036	mex-6 RNAi	2hr	worm5
0.440157	mex-6 RNAi	2hr	worm5
0.399914	mex-6 RNAi	2hr	worm5
0.533367	mex-6 RNAi	2hr	worm5
0.446868	mex-6 RNAi	2hr	worm5
0.173412	mex-6 RNAi	2hr	worm5
0.3711	mex-6 RNAi	2hr	worm5
0.359375	mex-6 RNAi	2hr	worm5
0.508318	mex-6 RNAi	2hr	worm5
0.389202	mex-6 RNAi	2hr	worm5
0.254491	mex-6 RNAi	2hr	worm5
0.416188	mex-6 RNAi	2hr	worm5
0.172465	mex-6 RNAi	2hr	worm5
0.327601	mex-6 RNAi	2hr	worm5
0.33115	mex-6 RNAi	2hr	worm5
0.549847	mex-6 RNAi	2hr	worm5
0.118951	mex-6 RNAi	2hr	worm5
0.300248	mex-6 RNAi	2hr	worm5
0.879743	mex-6 RNAi	2hr	worm5
0.215389	mex-6 RNAi	2hr	worm5
0.637331	mex-6 RNAi	2hr	worm5
0.717279	mex-6 RNAi	2hr	worm5
0.546313	mex-6 RNAi	2hr	worm5
0.968113	mex-6 RNAi	2hr	worm5
0.439671	mex-6 RNAi	2hr	worm5
0.725998	mex-6 RNAi	2hr	worm5
0.447231	mex-6 RNAi	2hr	worm5
0.47308	mex-6 RNAi	2hr	worm5
0.404104	mex-6 RNAi	2hr	worm5
0.414698	mex-6 RNAi	2hr	worm5
0.19922	mex-6 RNAi	2hr	worm5
0.638947	mex-6 RNAi	2hr	worm5
0.347399	mex-6 RNAi	2hr	worm5
0.42723	mex-6 RNAi	2hr	worm5
0.253648	mex-6 RNAi	2hr	worm5
0.49425	mex-6 RNAi	2hr	worm5
0.406781	mex-6 RNAi	2hr	worm5
0.354045	mex-6 RNAi	2hr	worm5
0.348945	mex-6 RNAi	2hr	worm5
0.158251	mex-6 RNAi	2hr	worm5
0.390013	mex-6 RNAi	2hr	worm5
0.454248	mex-6 RNAi	2hr	worm5
0.761009	mex-6 RNAi	2hr	worm5
0.505278	mex-6 RNAi	2hr	worm5
0.261216	mex-6 RNAi	2hr	worm5
0.453607	mex-6 RNAi	2hr	worm5
0.281763	mex-6 RNAi	2hr	worm6
0.167112	mex-6 RNAi	2hr	worm6
0.486917	mex-6 RNAi	2hr	worm6
0.495735	mex-6 RNAi	2hr	worm6
0.329954	mex-6 RNAi	2hr	worm6
0.344462	mex-6 RNAi	2hr	worm6
0.385708	mex-6 RNAi	2hr	worm6
0.325924	mex-6 RNAi	2hr	worm6
0.240758	mex-6 RNAi	2hr	worm6
0.144262	mex-6 RNAi	2hr	worm6
0.202321	mex-6 RNAi	2hr	worm6
0.404129	mex-6 RNAi	2hr	worm6
0.430862	mex-6 RNAi	2hr	worm6
0.345566	mex-6 RNAi	2hr	worm6
0.347833	mex-6 RNAi	2hr	worm6
0.650516	mex-6 RNAi	2hr	worm6
0.277293	mex-6 RNAi	2hr	worm6
0.306734	mex-6 RNAi	2hr	worm6
0.668375	mex-6 RNAi	2hr	worm6
0.273284	mex-6 RNAi	2hr	worm6
0.819778	mex-6 RNAi	2hr	worm6
0.328179	mex-6 RNAi	2hr	worm6
0.512311	mex-6 RNAi	2hr	worm6
0.493142	mex-6 RNAi	2hr	worm6
0.302252	mex-6 RNAi	2hr	worm6
0.626791	mex-6 RNAi	2hr	worm6
0.210703	mex-6 RNAi	2hr	worm6
0.552539	mex-6 RNAi	2hr	worm6
0.236198	mex-6 RNAi	2hr	worm6
0.650813	mex-6 RNAi	2hr	worm6
0.366661	mex-6 RNAi	2hr	worm6
0.471607	mex-6 RNAi	2hr	worm6
0.513756	mex-6 RNAi	2hr	worm6
0.352018	mex-6 RNAi	2hr	worm6
0.436048	mex-6 RNAi	2hr	worm6
0.424279	mex-6 RNAi	2hr	worm6
0.576582	mex-6 RNAi	2hr	worm6
0.293284	mex-6 RNAi	2hr	worm6
0.282993	mex-6 RNAi	2hr	worm6
0.967236	mex-6 RNAi	2hr	worm6
0.326441	mex-6 RNAi	2hr	worm6
0.845363	mex-6 RNAi	2hr	worm6
0.508892	mex-6 RNAi	2hr	worm6
0.117957	mex-6 RNAi	2hr	worm6
0.474835	mex-6 RNAi	2hr	worm6
0.245341	mex-6 RNAi	2hr	worm6
0.655332	mex-6 RNAi	2hr	worm6
0.394672	mex-6 RNAi	2hr	worm6
0.212123	mex-6 RNAi	2hr	worm6
0.585118	mex-6 RNAi	2hr	worm6
0.629279	mex-6 RNAi	2hr	worm6
0.209176	mex-6 RNAi	2hr	worm6
0.569356	mex-6 RNAi	2hr	worm6
0.300583	mex-6 RNAi	2hr	worm6
0.355193	mex-6 RNAi	2hr	worm6
0.290194	mex-6 RNAi	2hr	worm6
0.341999	mex-6 RNAi	2hr	worm6
0.423905	mex-6 RNAi	2hr	worm6
0.281535	mex-6 RNAi	2hr	worm6
0.222484	mex-6 RNAi	2hr	worm6
0.357778	mex-6 RNAi	2hr	worm6
0.322537	mex-6 RNAi	2hr	worm6
0.136809	mex-6 RNAi	2hr	worm6
0.198873	mex-6 RNAi	2hr	worm6
0.350813	mex-6 RNAi	2hr	worm6
0.671705	mex-6 RNAi	2hr	worm6
0.149396	mex-6 RNAi	2hr	worm6
0.169819	mex-6 RNAi	2hr	worm6
0.141258	mex-6 RNAi	2hr	worm6
0.357082	mex-6 RNAi	2hr	worm6
0.598218	mex-6 RNAi	2hr	worm6
0.214855	mex-6 RNAi	2hr	worm6
0.512669	mex-6 RNAi	2hr	worm6
0.510027	mex-6 RNAi	2hr	worm6
0.430882	mex-6 RNAi	2hr	worm6
0.458149	mex-6 RNAi	2hr	worm6
0.230267	mex-6 RNAi	2hr	worm6
0.424662	mex-6 RNAi	2hr	worm6
0.402631	mex-6 RNAi	2hr	worm6
0.349608	mex-6 RNAi	2hr	worm6
0.617314	mex-6 RNAi	2hr	worm6
0.459024	mex-6 RNAi	2hr	worm6
0.358413	mex-6 RNAi	2hr	worm6
0.336325	mex-6 RNAi	2hr	worm6
0.394212	mex-6 RNAi	2hr	worm6
0.626042	mex-6 RNAi	2hr	worm6
0.855263	mex-6 RNAi	2hr	worm6
0.462785	mex-6 RNAi	2hr	worm6
0.292038	mex-6 RNAi	2hr	worm6
0.250324	mex-6 RNAi	2hr	worm6
0.554835	mex-6 RNAi	2hr	worm6
0.463986	mex-6 RNAi	2hr	worm6
0.421515	mex-6 RNAi	2hr	worm6
0.341226	mex-6 RNAi	2hr	worm6
0.391224	mex-6 RNAi	2hr	worm6
0.441397	mex-6 RNAi	2hr	worm6
0.353675	mex-6 RNAi	2hr	worm6
0.519749	Control RNAi	4hr	worm1
0.645561	Control RNAi	4hr	worm1
0.254665	Control RNAi	4hr	worm1
0.742015	Control RNAi	4hr	worm1
0.384365	Control RNAi	4hr	worm1
0.428677	Control RNAi	4hr	worm1
0.696409	Control RNAi	4hr	worm1
0.54929	Control RNAi	4hr	worm1
0.397525	Control RNAi	4hr	worm1
0.513556	Control RNAi	4hr	worm1
0.63715	Control RNAi	4hr	worm1
0.422779	Control RNAi	4hr	worm1
0.545675	Control RNAi	4hr	worm1
0.284957	Control RNAi	4hr	worm1
0.631833	Control RNAi	4hr	worm1
0.571166	Control RNAi	4hr	worm1
0.519577	Control RNAi	4hr	worm1
0.564393	Control RNAi	4hr	worm1
0.731638	Control RNAi	4hr	worm1
0.509829	Control RNAi	4hr	worm1
0.152539	Control RNAi	4hr	worm1
0.612427	Control RNAi	4hr	worm1
0.371781	Control RNAi	4hr	worm1
0.307387	Control RNAi	4hr	worm1
0.516811	Control RNAi	4hr	worm1
0.27827	Control RNAi	4hr	worm1
0.570328	Control RNAi	4hr	worm1
0.471866	Control RNAi	4hr	worm1
0.353788	Control RNAi	4hr	worm1
0.417301	Control RNAi	4hr	worm1
0.450226	Control RNAi	4hr	worm1
0.477398	Control RNAi	4hr	worm1
0.684228	Control RNAi	4hr	worm1
0.176741	Control RNAi	4hr	worm1
0.275913	Control RNAi	4hr	worm1
0.611632	Control RNAi	4hr	worm1
0.423773	Control RNAi	4hr	worm1
0.594375	Control RNAi	4hr	worm1
0.606658	Control RNAi	4hr	worm1
0.544988	Control RNAi	4hr	worm1
0.299615	Control RNAi	4hr	worm1
0.632467	Control RNAi	4hr	worm1
0.465453	Control RNAi	4hr	worm1
0.448904	Control RNAi	4hr	worm1
0.256115	Control RNAi	4hr	worm1
1.53817	Control RNAi	4hr	worm1
0.492518	Control RNAi	4hr	worm1
0.515645	Control RNAi	4hr	worm1
0.909759	Control RNAi	4hr	worm1
0.641447	Control RNAi	4hr	worm1
0.339576	Control RNAi	4hr	worm1
0.588445	Control RNAi	4hr	worm1
0.533735	Control RNAi	4hr	worm1
0.48959	Control RNAi	4hr	worm1
0.390553	Control RNAi	4hr	worm1
0.621832	Control RNAi	4hr	worm1
0.478907	Control RNAi	4hr	worm1
0.242204	Control RNAi	4hr	worm1
0.389103	Control RNAi	4hr	worm1
0.514791	Control RNAi	4hr	worm1
0.535239	Control RNAi	4hr	worm1
0.275048	Control RNAi	4hr	worm1
0.399695	Control RNAi	4hr	worm1
0.511542	Control RNAi	4hr	worm1
0.35903	Control RNAi	4hr	worm1
0.627316	Control RNAi	4hr	worm1
0.4893	Control RNAi	4hr	worm1
0.407638	Control RNAi	4hr	worm1
0.423177	Control RNAi	4hr	worm1
0.547405	Control RNAi	4hr	worm1
0.362935	Control RNAi	4hr	worm1
0.497126	Control RNAi	4hr	worm1
0.444323	Control RNAi	4hr	worm1
0.77443	Control RNAi	4hr	worm1
0.586549	Control RNAi	4hr	worm1
0.27494	Control RNAi	4hr	worm1
0.626	Control RNAi	4hr	worm1
0.688138	Control RNAi	4hr	worm1
0.244486	Control RNAi	4hr	worm1
0.610907	Control RNAi	4hr	worm1
0.10284	Control RNAi	4hr	worm1
0.399286	Control RNAi	4hr	worm1
0.404142	Control RNAi	4hr	worm1
1.50433	Control RNAi	4hr	worm1
0.359309	Control RNAi	4hr	worm1
0.0674715	Control RNAi	4hr	worm1
0.526608	Control RNAi	4hr	worm1
0.673126	Control RNAi	4hr	worm1
0.474154	Control RNAi	4hr	worm1
0.455189	Control RNAi	4hr	worm1
0.287315	Control RNAi	4hr	worm1
0.215853	Control RNAi	4hr	worm1
0.706614	Control RNAi	4hr	worm1
0.56319	Control RNAi	4hr	worm1
0.580141	Control RNAi	4hr	worm1
0.353256	Control RNAi	4hr	worm1
0.468772	Control RNAi	4hr	worm1
0.492561	Control RNAi	4hr	worm1
0.536577	Control RNAi	4hr	worm1
0.907638	Control RNAi	4hr	worm1
0.0387416	Control RNAi	4hr	worm1
0.626279	Control RNAi	4hr	worm1
0.829897	Control RNAi	4hr	worm1
0.785752	Control RNAi	4hr	worm1
0.703422	Control RNAi	4hr	worm2
0.670258	Control RNAi	4hr	worm2
0.275499	Control RNAi	4hr	worm2
1.11055	Control RNAi	4hr	worm2
0.629272	Control RNAi	4hr	worm2
0.333802	Control RNAi	4hr	worm2
0.318883	Control RNAi	4hr	worm2
0.443291	Control RNAi	4hr	worm2
0.619779	Control RNAi	4hr	worm2
0.940561	Control RNAi	4hr	worm2
0.383784	Control RNAi	4hr	worm2
0.290888	Control RNAi	4hr	worm2
0.647736	Control RNAi	4hr	worm2
0.486984	Control RNAi	4hr	worm2
0.685299	Control RNAi	4hr	worm2
0.254891	Control RNAi	4hr	worm2
0.309226	Control RNAi	4hr	worm2
0.484461	Control RNAi	4hr	worm2
0.710532	Control RNAi	4hr	worm2
0.574426	Control RNAi	4hr	worm2
0.279547	Control RNAi	4hr	worm2
0.676491	Control RNAi	4hr	worm2
0.6187	Control RNAi	4hr	worm2
0.488419	Control RNAi	4hr	worm2
0.551266	Control RNAi	4hr	worm2
0.493259	Control RNAi	4hr	worm2
0.665108	Control RNAi	4hr	worm2
0.394046	Control RNAi	4hr	worm2
0.469978	Control RNAi	4hr	worm2
0.594251	Control RNAi	4hr	worm2
0.440998	Control RNAi	4hr	worm2
0.659823	Control RNAi	4hr	worm2
0.192771	Control RNAi	4hr	worm2
0.36008	Control RNAi	4hr	worm2
0.415507	Control RNAi	4hr	worm2
0.322799	Control RNAi	4hr	worm2
0.244953	Control RNAi	4hr	worm2
0.134858	Control RNAi	4hr	worm2
0.385303	Control RNAi	4hr	worm2
0.570871	Control RNAi	4hr	worm2
0.658857	Control RNAi	4hr	worm2
0.688376	Control RNAi	4hr	worm2
0.261833	Control RNAi	4hr	worm2
0.613658	Control RNAi	4hr	worm2
0.477731	Control RNAi	4hr	worm2
0.573389	Control RNAi	4hr	worm2
0.552983	Control RNAi	4hr	worm2
0.623282	Control RNAi	4hr	worm2
0.206443	Control RNAi	4hr	worm2
0.418242	Control RNAi	4hr	worm2
0.497105	Control RNAi	4hr	worm2
0.662435	Control RNAi	4hr	worm2
0.523248	Control RNAi	4hr	worm2
0.969907	Control RNAi	4hr	worm2
0.639529	Control RNAi	4hr	worm2
0.526737	Control RNAi	4hr	worm2
0.488471	Control RNAi	4hr	worm2
0.534537	Control RNAi	4hr	worm2
0.894781	Control RNAi	4hr	worm2
0.798658	Control RNAi	4hr	worm2
0.770114	Control RNAi	4hr	worm2
0.444286	Control RNAi	4hr	worm2
0.254863	Control RNAi	4hr	worm2
0.696968	Control RNAi	4hr	worm2
0.314315	Control RNAi	4hr	worm2
0.624145	Control RNAi	4hr	worm2
0.540587	Control RNAi	4hr	worm2
0.247823	Control RNAi	4hr	worm2
0.497157	Control RNAi	4hr	worm2
0.440196	Control RNAi	4hr	worm2
0.261514	Control RNAi	4hr	worm2
0.293641	Control RNAi	4hr	worm2
0.372626	Control RNAi	4hr	worm2
0.461798	Control RNAi	4hr	worm2
0.608434	Control RNAi	4hr	worm2
0.233725	Control RNAi	4hr	worm2
0.515331	Control RNAi	4hr	worm2
0.596572	Control RNAi	4hr	worm2
0.484602	Control RNAi	4hr	worm2
0.164941	Control RNAi	4hr	worm3
0.237071	Control RNAi	4hr	worm3
0.276778	Control RNAi	4hr	worm3
0.409627	Control RNAi	4hr	worm3
0.373632	Control RNAi	4hr	worm3
0.742647	Control RNAi	4hr	worm3
1.53426	Control RNAi	4hr	worm3
0.707665	Control RNAi	4hr	worm3
0.371111	Control RNAi	4hr	worm3
0.430139	Control RNAi	4hr	worm3
0.280742	Control RNAi	4hr	worm3
0.536995	Control RNAi	4hr	worm3
0.514727	Control RNAi	4hr	worm3
0.904124	Control RNAi	4hr	worm3
0.872823	Control RNAi	4hr	worm3
0.797807	Control RNAi	4hr	worm3
0.819476	Control RNAi	4hr	worm3
0.369615	Control RNAi	4hr	worm3
0.348625	Control RNAi	4hr	worm3
0.759008	Control RNAi	4hr	worm3
0.873158	Control RNAi	4hr	worm3
0.645102	Control RNAi	4hr	worm3
0.33914	Control RNAi	4hr	worm3
0.268923	Control RNAi	4hr	worm3
0.349499	Control RNAi	4hr	worm3
0.485738	Control RNAi	4hr	worm3
0.422146	Control RNAi	4hr	worm3
1.61133	Control RNAi	4hr	worm3
0.557598	Control RNAi	4hr	worm3
0.592433	Control RNAi	4hr	worm3
0.294478	Control RNAi	4hr	worm3
0.149993	Control RNAi	4hr	worm3
0.286471	Control RNAi	4hr	worm3
0.615558	Control RNAi	4hr	worm3
0.136383	Control RNAi	4hr	worm3
0.347899	Control RNAi	4hr	worm3
0.391319	Control RNAi	4hr	worm3
0.375353	Control RNAi	4hr	worm3
0.509689	Control RNAi	4hr	worm3
0.631836	Control RNAi	4hr	worm3
0.374549	Control RNAi	4hr	worm3
0.182132	Control RNAi	4hr	worm3
0.93396	Control RNAi	4hr	worm3
0.232733	Control RNAi	4hr	worm3
0.901198	Control RNAi	4hr	worm3
1.05822	Control RNAi	4hr	worm3
1.29947	Control RNAi	4hr	worm3
0.388076	Control RNAi	4hr	worm3
1.23583	Control RNAi	4hr	worm3
0.353511	Control RNAi	4hr	worm3
0.460106	Control RNAi	4hr	worm3
0.891158	Control RNAi	4hr	worm3
0.367164	Control RNAi	4hr	worm3
0.534987	Control RNAi	4hr	worm3
0.360957	Control RNAi	4hr	worm3
0.302654	Control RNAi	4hr	worm3
0.280134	Control RNAi	4hr	worm3
1.21784	Control RNAi	4hr	worm3
1.0372	Control RNAi	4hr	worm3
1.27812	Control RNAi	4hr	worm3
0.67666	Control RNAi	4hr	worm3
0.656304	Control RNAi	4hr	worm3
0.411366	Control RNAi	4hr	worm3
0.391696	mex-6 RNAi	4hr	worm4
0.71877	mex-6 RNAi	4hr	worm4
0.807736	mex-6 RNAi	4hr	worm4
0.961312	mex-6 RNAi	4hr	worm4
0.178412	mex-6 RNAi	4hr	worm4
1.82345	mex-6 RNAi	4hr	worm4
0.969926	mex-6 RNAi	4hr	worm4
0.465839	mex-6 RNAi	4hr	worm4
1.92179	mex-6 RNAi	4hr	worm4
1.41235	mex-6 RNAi	4hr	worm4
0.815546	mex-6 RNAi	4hr	worm4
0.628885	mex-6 RNAi	4hr	worm4
0.5852	mex-6 RNAi	4hr	worm4
0.644584	mex-6 RNAi	4hr	worm4
1.97305	mex-6 RNAi	4hr	worm4
1.3973	mex-6 RNAi	4hr	worm4
1.12837	mex-6 RNAi	4hr	worm4
0.553933	mex-6 RNAi	4hr	worm4
1.27039	mex-6 RNAi	4hr	worm4
0.81005	mex-6 RNAi	4hr	worm4
0.637535	mex-6 RNAi	4hr	worm4
1.39497	mex-6 RNAi	4hr	worm4
0.993065	mex-6 RNAi	4hr	worm4
0.746232	mex-6 RNAi	4hr	worm4
1.02278	mex-6 RNAi	4hr	worm4
0.758281	mex-6 RNAi	4hr	worm4
0.708133	mex-6 RNAi	4hr	worm4
2.55809	mex-6 RNAi	4hr	worm4
1.30773	mex-6 RNAi	4hr	worm4
0.770984	mex-6 RNAi	4hr	worm4
0.860647	mex-6 RNAi	4hr	worm4
0.419475	mex-6 RNAi	4hr	worm4
1.03057	mex-6 RNAi	4hr	worm4
0.808338	mex-6 RNAi	4hr	worm4
0.853355	mex-6 RNAi	4hr	worm4
1.56924	mex-6 RNAi	4hr	worm4
0.223915	mex-6 RNAi	4hr	worm4
0.856864	mex-6 RNAi	4hr	worm4
0.269846	mex-6 RNAi	4hr	worm4
0.640214	mex-6 RNAi	4hr	worm4
0.807662	mex-6 RNAi	4hr	worm4
0.989615	mex-6 RNAi	4hr	worm4
0.699884	mex-6 RNAi	4hr	worm4
1.43652	mex-6 RNAi	4hr	worm4
2.30257	mex-6 RNAi	4hr	worm4
0.274232	mex-6 RNAi	4hr	worm4
0.848108	mex-6 RNAi	4hr	worm4
1.04196	mex-6 RNAi	4hr	worm4
0.414545	mex-6 RNAi	4hr	worm4
0.569294	mex-6 RNAi	4hr	worm4
0.584904	mex-6 RNAi	4hr	worm4
0.660014	mex-6 RNAi	4hr	worm4
0.426345	mex-6 RNAi	4hr	worm4
0.233929	mex-6 RNAi	4hr	worm4
0.945486	mex-6 RNAi	4hr	worm4
1.41831	mex-6 RNAi	4hr	worm4
1.63412	mex-6 RNAi	4hr	worm4
0.805569	mex-6 RNAi	4hr	worm4
1.78893	mex-6 RNAi	4hr	worm4
1.25848	mex-6 RNAi	4hr	worm4
0.529942	mex-6 RNAi	4hr	worm4
0.903101	mex-6 RNAi	4hr	worm4
0.942374	mex-6 RNAi	4hr	worm4
0.413134	mex-6 RNAi	4hr	worm4
1.78396	mex-6 RNAi	4hr	worm4
0.854766	mex-6 RNAi	4hr	worm4
1.25172	mex-6 RNAi	4hr	worm4
1.6085	mex-6 RNAi	4hr	worm5
1.5718	mex-6 RNAi	4hr	worm5
0.569814	mex-6 RNAi	4hr	worm5
0.519284	mex-6 RNAi	4hr	worm5
0.50475	mex-6 RNAi	4hr	worm5
1.14523	mex-6 RNAi	4hr	worm5
0.543337	mex-6 RNAi	4hr	worm5
1.15501	mex-6 RNAi	4hr	worm5
0.442108	mex-6 RNAi	4hr	worm5
1.20547	mex-6 RNAi	4hr	worm5
0.214906	mex-6 RNAi	4hr	worm5
0.470974	mex-6 RNAi	4hr	worm5
0.975393	mex-6 RNAi	4hr	worm5
1.91148	mex-6 RNAi	4hr	worm5
0.436525	mex-6 RNAi	4hr	worm5
1.40291	mex-6 RNAi	4hr	worm5
0.505863	mex-6 RNAi	4hr	worm5
0.420049	mex-6 RNAi	4hr	worm5
0.70257	mex-6 RNAi	4hr	worm5
0.411886	mex-6 RNAi	4hr	worm5
0.153088	mex-6 RNAi	4hr	worm5
0.462063	mex-6 RNAi	4hr	worm5
0.571658	mex-6 RNAi	4hr	worm5
1.10659	mex-6 RNAi	4hr	worm5
0.213236	mex-6 RNAi	4hr	worm5
0.304007	mex-6 RNAi	4hr	worm5
0.551025	mex-6 RNAi	4hr	worm5
0.979776	mex-6 RNAi	4hr	worm5
0.876958	mex-6 RNAi	4hr	worm5
0.685317	mex-6 RNAi	4hr	worm5
1.20073	mex-6 RNAi	4hr	worm5
0.970616	mex-6 RNAi	4hr	worm5
0.209253	mex-6 RNAi	4hr	worm5
1.11282	mex-6 RNAi	4hr	worm5
0.161453	mex-6 RNAi	4hr	worm5
0.489137	mex-6 RNAi	4hr	worm5
0.356862	mex-6 RNAi	4hr	worm5
1.4554	mex-6 RNAi	4hr	worm5
0.534375	mex-6 RNAi	4hr	worm5
0.348456	mex-6 RNAi	4hr	worm5
0.381948	mex-6 RNAi	4hr	worm5
0.734566	mex-6 RNAi	4hr	worm5
0.804472	mex-6 RNAi	4hr	worm5
0.424177	mex-6 RNAi	4hr	worm5
0.433064	mex-6 RNAi	4hr	worm5
0.916282	mex-6 RNAi	4hr	worm5
0.670452	mex-6 RNAi	4hr	worm5
1.08261	mex-6 RNAi	4hr	worm5
0.411387	mex-6 RNAi	4hr	worm5
0.477032	mex-6 RNAi	4hr	worm5
0.532229	mex-6 RNAi	4hr	worm5
0.347847	mex-6 RNAi	4hr	worm5
0.751901	mex-6 RNAi	4hr	worm5
1.10794	mex-6 RNAi	4hr	worm5
0.942915	mex-6 RNAi	4hr	worm5
2.05029	mex-6 RNAi	4hr	worm5
0.726693	mex-6 RNAi	4hr	worm5
0.919662	mex-6 RNAi	4hr	worm5
0.889486	mex-6 RNAi	4hr	worm5
1.03305	mex-6 RNAi	4hr	worm5
0.970865	mex-6 RNAi	4hr	worm5
1.22611	mex-6 RNAi	4hr	worm5
0.852823	mex-6 RNAi	4hr	worm5
0.279402	mex-6 RNAi	4hr	worm5
1.60246	mex-6 RNAi	4hr	worm5
0.86156	mex-6 RNAi	4hr	worm5
0.515823	mex-6 RNAi	4hr	worm5
1.04293	mex-6 RNAi	4hr	worm5
0.775218	mex-6 RNAi	4hr	worm5
0.885573	mex-6 RNAi	4hr	worm5
0.471646	mex-6 RNAi	4hr	worm5
0.948753	mex-6 RNAi	4hr	worm5
0.250543	mex-6 RNAi	4hr	worm5
1.01371	mex-6 RNAi	4hr	worm5
1.52999	mex-6 RNAi	4hr	worm5
1.10695	mex-6 RNAi	4hr	worm5
1.05151	mex-6 RNAi	4hr	worm5
0.843999	mex-6 RNAi	4hr	worm5
0.831558	mex-6 RNAi	4hr	worm5
0.817128	mex-6 RNAi	4hr	worm5
0.871172	mex-6 RNAi	4hr	worm5
2.13285	mex-6 RNAi	4hr	worm5
1.3816	mex-6 RNAi	4hr	worm5
1.62828	mex-6 RNAi	4hr	worm5
1.23904	mex-6 RNAi	4hr	worm5
1.49501	mex-6 RNAi	4hr	worm5
1.34939	mex-6 RNAi	4hr	worm5
1.38883	mex-6 RNAi	4hr	worm5
1.7259	mex-6 RNAi	4hr	worm5
1.7135	mex-6 RNAi	4hr	worm5
1.3561	mex-6 RNAi	4hr	worm5
0.452016	mex-6 RNAi	4hr	worm5
1.37304	mex-6 RNAi	4hr	worm5
1.50288	mex-6 RNAi	4hr	worm5
1.80012	mex-6 RNAi	4hr	worm5
0.937025	mex-6 RNAi	4hr	worm5
1.94688	mex-6 RNAi	4hr	worm5
1.56178	mex-6 RNAi	4hr	worm5
1.67914	mex-6 RNAi	4hr	worm5
0.469878	mex-6 RNAi	4hr	worm5
0.311573	mex-6 RNAi	4hr	worm5
1.67664	mex-6 RNAi	4hr	worm5
0.904919	mex-6 RNAi	4hr	worm5
1.32643	mex-6 RNAi	4hr	worm5
0.321249	mex-6 RNAi	4hr	worm5
0.934764	mex-6 RNAi	4hr	worm5
0.714101	mex-6 RNAi	4hr	worm6
1.06932	mex-6 RNAi	4hr	worm6
0.684687	mex-6 RNAi	4hr	worm6
1.01751	mex-6 RNAi	4hr	worm6
0.848266	mex-6 RNAi	4hr	worm6
0.271664	mex-6 RNAi	4hr	worm6
0.7445	mex-6 RNAi	4hr	worm6
0.50648	mex-6 RNAi	4hr	worm6
0.635057	mex-6 RNAi	4hr	worm6
1.65897	mex-6 RNAi	4hr	worm6
1.13133	mex-6 RNAi	4hr	worm6
0.403838	mex-6 RNAi	4hr	worm6
0.491742	mex-6 RNAi	4hr	worm6
1.86819	mex-6 RNAi	4hr	worm6
0.906178	mex-6 RNAi	4hr	worm6
0.692122	mex-6 RNAi	4hr	worm6
0.97718	mex-6 RNAi	4hr	worm6
0.888401	mex-6 RNAi	4hr	worm6
0.537583	mex-6 RNAi	4hr	worm6
0.352114	mex-6 RNAi	4hr	worm6
0.32558	mex-6 RNAi	4hr	worm6
0.812623	mex-6 RNAi	4hr	worm6
1.21303	mex-6 RNAi	4hr	worm6
0.931623	mex-6 RNAi	4hr	worm6
0.815855	mex-6 RNAi	4hr	worm6
0.766521	mex-6 RNAi	4hr	worm6
1.37894	mex-6 RNAi	4hr	worm6
0.903738	mex-6 RNAi	4hr	worm6
0.190375	mex-6 RNAi	4hr	worm6
0.287574	mex-6 RNAi	4hr	worm6
0.591829	mex-6 RNAi	4hr	worm6
1.04257	mex-6 RNAi	4hr	worm6
0.685342	mex-6 RNAi	4hr	worm6
1.37208	mex-6 RNAi	4hr	worm6
1.41755	mex-6 RNAi	4hr	worm6
1.56921	mex-6 RNAi	4hr	worm6
0.655914	mex-6 RNAi	4hr	worm6
0.819858	mex-6 RNAi	4hr	worm6
0.765302	mex-6 RNAi	4hr	worm6
1.39594	mex-6 RNAi	4hr	worm6
0.856741	mex-6 RNAi	4hr	worm6
0.39351	mex-6 RNAi	4hr	worm6
1.94014	mex-6 RNAi	4hr	worm6
1.12277	mex-6 RNAi	4hr	worm6
0.349144	mex-6 RNAi	4hr	worm6
1.06916	mex-6 RNAi	4hr	worm6
1.06675	mex-6 RNAi	4hr	worm6
1.3181	mex-6 RNAi	4hr	worm6
0.641148	mex-6 RNAi	4hr	worm6
0.493107	mex-6 RNAi	4hr	worm6
0.180976	mex-6 RNAi	4hr	worm6
0.908079	mex-6 RNAi	4hr	worm6
0.632515	mex-6 RNAi	4hr	worm6
1.33964	mex-6 RNAi	4hr	worm6
0.122183	mex-6 RNAi	4hr	worm6
0.764723	mex-6 RNAi	4hr	worm6
1.26176	mex-6 RNAi	4hr	worm6
1.21875	mex-6 RNAi	4hr	worm6
0.581314	mex-6 RNAi	4hr	worm6
0.653013	mex-6 RNAi	4hr	worm6
0.536515	mex-6 RNAi	4hr	worm6
0.572447	mex-6 RNAi	4hr	worm6
0.606009	mex-6 RNAi	4hr	worm6
1.01681	mex-6 RNAi	4hr	worm6
0.425273	mex-6 RNAi	4hr	worm6
0.701988	mex-6 RNAi	4hr	worm6
0.491722	mex-6 RNAi	4hr	worm6
0.42661	mex-6 RNAi	4hr	worm6
0.387171	Control RNAi	6hr	worm1
0.325491	Control RNAi	6hr	worm1
0.612778	Control RNAi	6hr	worm1
0.443608	Control RNAi	6hr	worm1
0.605881	Control RNAi	6hr	worm1
0.759511	Control RNAi	6hr	worm1
0.622577	Control RNAi	6hr	worm1
0.474819	Control RNAi	6hr	worm1
0.538895	Control RNAi	6hr	worm1
0.607024	Control RNAi	6hr	worm1
0.593297	Control RNAi	6hr	worm1
0.614984	Control RNAi	6hr	worm1
0.670214	Control RNAi	6hr	worm1
0.423688	Control RNAi	6hr	worm1
0.922657	Control RNAi	6hr	worm1
0.240516	Control RNAi	6hr	worm1
0.393587	Control RNAi	6hr	worm1
0.706757	Control RNAi	6hr	worm1
0.327442	Control RNAi	6hr	worm1
0.371105	Control RNAi	6hr	worm1
0.354646	Control RNAi	6hr	worm1
0.74778	Control RNAi	6hr	worm1
0.796573	Control RNAi	6hr	worm1
0.55898	Control RNAi	6hr	worm1
0.499403	Control RNAi	6hr	worm1
0.430381	Control RNAi	6hr	worm1
0.359684	Control RNAi	6hr	worm1
0.144638	Control RNAi	6hr	worm1
0.174207	Control RNAi	6hr	worm1
0.655364	Control RNAi	6hr	worm1
0.682942	Control RNAi	6hr	worm1
0.763215	Control RNAi	6hr	worm1
0.434715	Control RNAi	6hr	worm1
0.346417	Control RNAi	6hr	worm1
0.654976	Control RNAi	6hr	worm1
0.538042	Control RNAi	6hr	worm1
0.513451	Control RNAi	6hr	worm1
0.991029	Control RNAi	6hr	worm1
0.69793	Control RNAi	6hr	worm1
0.698305	Control RNAi	6hr	worm1
0.581068	Control RNAi	6hr	worm1
0.715742	Control RNAi	6hr	worm1
0.377457	Control RNAi	6hr	worm1
0.307981	Control RNAi	6hr	worm1
0.871421	Control RNAi	6hr	worm1
0.410158	Control RNAi	6hr	worm1
0.347612	Control RNAi	6hr	worm1
0.338089	Control RNAi	6hr	worm1
0.483712	Control RNAi	6hr	worm1
0.365444	Control RNAi	6hr	worm1
0.537805	Control RNAi	6hr	worm1
0.411262	Control RNAi	6hr	worm1
0.421606	Control RNAi	6hr	worm1
0.279831	Control RNAi	6hr	worm1
0.764463	Control RNAi	6hr	worm1
0.545332	Control RNAi	6hr	worm1
0.452751	Control RNAi	6hr	worm1
0.428391	Control RNAi	6hr	worm1
0.321104	Control RNAi	6hr	worm1
0.230113	Control RNAi	6hr	worm1
0.577639	Control RNAi	6hr	worm1
0.411807	Control RNAi	6hr	worm1
0.410946	Control RNAi	6hr	worm1
0.497143	Control RNAi	6hr	worm1
0.652599	Control RNAi	6hr	worm1
0.615293	Control RNAi	6hr	worm1
0.757902	Control RNAi	6hr	worm1
0.700479	Control RNAi	6hr	worm1
0.464455	Control RNAi	6hr	worm1
0.868693	Control RNAi	6hr	worm2
0.582362	Control RNAi	6hr	worm2
0.411309	Control RNAi	6hr	worm2
0.398683	Control RNAi	6hr	worm2
1.30989	Control RNAi	6hr	worm2
0.629449	Control RNAi	6hr	worm2
0.656958	Control RNAi	6hr	worm2
0.438905	Control RNAi	6hr	worm2
0.474091	Control RNAi	6hr	worm2
0.212894	Control RNAi	6hr	worm2
0.442976	Control RNAi	6hr	worm2
0.861144	Control RNAi	6hr	worm2
0.446659	Control RNAi	6hr	worm2
0.217869	Control RNAi	6hr	worm2
0.532951	Control RNAi	6hr	worm2
0.444095	Control RNAi	6hr	worm2
0.432071	Control RNAi	6hr	worm2
0.364804	Control RNAi	6hr	worm2
0.234719	Control RNAi	6hr	worm2
0.298207	Control RNAi	6hr	worm2
0.186013	Control RNAi	6hr	worm2
0.552738	Control RNAi	6hr	worm2
0.937212	Control RNAi	6hr	worm2
0.320562	Control RNAi	6hr	worm2
0.356857	Control RNAi	6hr	worm2
0.544658	Control RNAi	6hr	worm2
0.484266	Control RNAi	6hr	worm2
0.357807	Control RNAi	6hr	worm2
0.217353	Control RNAi	6hr	worm2
0.254245	Control RNAi	6hr	worm2
0.466599	Control RNAi	6hr	worm2
0.32949	Control RNAi	6hr	worm2
0.638883	Control RNAi	6hr	worm2
0.408152	Control RNAi	6hr	worm2
0.314888	Control RNAi	6hr	worm2
0.323632	Control RNAi	6hr	worm2
0.259328	Control RNAi	6hr	worm2
0.367869	Control RNAi	6hr	worm2
0.965227	Control RNAi	6hr	worm2
0.289008	Control RNAi	6hr	worm2
0.283129	Control RNAi	6hr	worm2
0.162886	Control RNAi	6hr	worm2
1.60918	Control RNAi	6hr	worm2
0.281392	Control RNAi	6hr	worm2
0.444687	Control RNAi	6hr	worm2
0.231527	Control RNAi	6hr	worm2
0.221766	Control RNAi	6hr	worm2
0.755811	Control RNAi	6hr	worm2
0.514559	Control RNAi	6hr	worm2
0.762854	Control RNAi	6hr	worm2
0.199513	Control RNAi	6hr	worm2
1.41706	Control RNAi	6hr	worm2
0.460561	Control RNAi	6hr	worm2
0.809772	Control RNAi	6hr	worm2
0.337627	Control RNAi	6hr	worm2
0.22765	Control RNAi	6hr	worm2
0.854852	Control RNAi	6hr	worm2
0.320302	Control RNAi	6hr	worm2
0.474372	Control RNAi	6hr	worm2
0.637258	Control RNAi	6hr	worm2
0.469775	Control RNAi	6hr	worm2
0.817122	Control RNAi	6hr	worm2
0.427362	Control RNAi	6hr	worm2
0.222619	Control RNAi	6hr	worm2
0.435166	Control RNAi	6hr	worm2
0.531822	Control RNAi	6hr	worm2
0.31498	Control RNAi	6hr	worm2
0.258086	Control RNAi	6hr	worm2
0.650962	Control RNAi	6hr	worm2
0.253071	Control RNAi	6hr	worm2
0.495451	Control RNAi	6hr	worm2
0.163141	Control RNAi	6hr	worm2
0.0577362	Control RNAi	6hr	worm2
0.541558	Control RNAi	6hr	worm2
0.716436	Control RNAi	6hr	worm2
0.468636	Control RNAi	6hr	worm2
0.34491	Control RNAi	6hr	worm2
0.861437	Control RNAi	6hr	worm3
0.375819	Control RNAi	6hr	worm3
0.219278	Control RNAi	6hr	worm3
0.474018	Control RNAi	6hr	worm3
0.51215	Control RNAi	6hr	worm3
0.782428	Control RNAi	6hr	worm3
0.370236	Control RNAi	6hr	worm3
0.370874	Control RNAi	6hr	worm3
0.408516	Control RNAi	6hr	worm3
0.29983	Control RNAi	6hr	worm3
0.221036	Control RNAi	6hr	worm3
0.500561	Control RNAi	6hr	worm3
0.774349	Control RNAi	6hr	worm3
0.406836	Control RNAi	6hr	worm3
0.689841	Control RNAi	6hr	worm3
0.417995	Control RNAi	6hr	worm3
0.546647	Control RNAi	6hr	worm3
0.578254	Control RNAi	6hr	worm3
0.352577	Control RNAi	6hr	worm3
0.603438	Control RNAi	6hr	worm3
0.409047	Control RNAi	6hr	worm3
0.525502	Control RNAi	6hr	worm3
0.201422	Control RNAi	6hr	worm3
0.815037	Control RNAi	6hr	worm3
0.257094	Control RNAi	6hr	worm3
0.425842	Control RNAi	6hr	worm3
1.14143	Control RNAi	6hr	worm3
0.275861	Control RNAi	6hr	worm3
0.26581	Control RNAi	6hr	worm3
0.381413	Control RNAi	6hr	worm3
1.12775	Control RNAi	6hr	worm3
0.292943	Control RNAi	6hr	worm3
0.602598	Control RNAi	6hr	worm3
0.829282	Control RNAi	6hr	worm3
0.564282	Control RNAi	6hr	worm3
0.763696	Control RNAi	6hr	worm3
0.734979	Control RNAi	6hr	worm3
0.775797	Control RNAi	6hr	worm3
0.193736	Control RNAi	6hr	worm3
0.586982	Control RNAi	6hr	worm3
0.753353	Control RNAi	6hr	worm3
0.358815	Control RNAi	6hr	worm3
0.205557	Control RNAi	6hr	worm3
0.495718	Control RNAi	6hr	worm3
0.544472	Control RNAi	6hr	worm3
0.713369	Control RNAi	6hr	worm3
0.472457	Control RNAi	6hr	worm3
0.618047	Control RNAi	6hr	worm3
0.438056	Control RNAi	6hr	worm3
0.42275	Control RNAi	6hr	worm3
0.501544	Control RNAi	6hr	worm3
0.321494	Control RNAi	6hr	worm3
0.358862	Control RNAi	6hr	worm3
0.32536	Control RNAi	6hr	worm3
0.161307	Control RNAi	6hr	worm3
0.266567	Control RNAi	6hr	worm3
0.459004	Control RNAi	6hr	worm3
0.228036	Control RNAi	6hr	worm3
0.339451	Control RNAi	6hr	worm3
0.353756	Control RNAi	6hr	worm3
0.333624	Control RNAi	6hr	worm3
0.423399	Control RNAi	6hr	worm3
0.294605	Control RNAi	6hr	worm3
0.671091	Control RNAi	6hr	worm3
0.817652	Control RNAi	6hr	worm3
0.753532	Control RNAi	6hr	worm3
0.112195	Control RNAi	6hr	worm3
1.17492	Control RNAi	6hr	worm3
0.339421	Control RNAi	6hr	worm3
0.178585	Control RNAi	6hr	worm3
0.235019	Control RNAi	6hr	worm3
0.157732	Control RNAi	6hr	worm3
0.178108	Control RNAi	6hr	worm3
0.368318	Control RNAi	6hr	worm3
0.315017	Control RNAi	6hr	worm3
0.25306	Control RNAi	6hr	worm3
0.0205238	mex-6 RNAi	6hr	worm4
0.0541102	mex-6 RNAi	6hr	worm4
0.0276172	mex-6 RNAi	6hr	worm4
0.210633	mex-6 RNAi	6hr	worm4
1.09411	mex-6 RNAi	6hr	worm4
0.46373	mex-6 RNAi	6hr	worm4
0.31379	mex-6 RNAi	6hr	worm4
1.21864	mex-6 RNAi	6hr	worm4
0.765853	mex-6 RNAi	6hr	worm4
1.3163	mex-6 RNAi	6hr	worm4
0.572011	mex-6 RNAi	6hr	worm4
0.150437	mex-6 RNAi	6hr	worm4
0.721331	mex-6 RNAi	6hr	worm4
0.440727	mex-6 RNAi	6hr	worm4
1.08143	mex-6 RNAi	6hr	worm4
0.404095	mex-6 RNAi	6hr	worm4
0.273782	mex-6 RNAi	6hr	worm4
0.671197	mex-6 RNAi	6hr	worm4
0.738098	mex-6 RNAi	6hr	worm4
3.71972	mex-6 RNAi	6hr	worm4
0.221993	mex-6 RNAi	6hr	worm4
2.23474	mex-6 RNAi	6hr	worm4
0.143291	mex-6 RNAi	6hr	worm4
1.19638	mex-6 RNAi	6hr	worm4
0.886772	mex-6 RNAi	6hr	worm4
0.252449	mex-6 RNAi	6hr	worm4
1.85259	mex-6 RNAi	6hr	worm4
1.06166	mex-6 RNAi	6hr	worm4
1.04425	mex-6 RNAi	6hr	worm4
1.04899	mex-6 RNAi	6hr	worm4
0.325729	mex-6 RNAi	6hr	worm4
0.374913	mex-6 RNAi	6hr	worm4
1.31435	mex-6 RNAi	6hr	worm4
0.321636	mex-6 RNAi	6hr	worm4
2.02925	mex-6 RNAi	6hr	worm4
3.02844	mex-6 RNAi	6hr	worm4
1.07659	mex-6 RNAi	6hr	worm4
1.35734	mex-6 RNAi	6hr	worm4
0.854637	mex-6 RNAi	6hr	worm4
0.633954	mex-6 RNAi	6hr	worm4
0.36583	mex-6 RNAi	6hr	worm4
1.05112	mex-6 RNAi	6hr	worm4
0.139121	mex-6 RNAi	6hr	worm4
0.99134	mex-6 RNAi	6hr	worm4
0.0537988	mex-6 RNAi	6hr	worm4
0.573463	mex-6 RNAi	6hr	worm4
0.409502	mex-6 RNAi	6hr	worm4
1.02413	mex-6 RNAi	6hr	worm4
1.78559	mex-6 RNAi	6hr	worm4
0.761469	mex-6 RNAi	6hr	worm4
0.20794	mex-6 RNAi	6hr	worm4
0.967217	mex-6 RNAi	6hr	worm4
0.683584	mex-6 RNAi	6hr	worm4
1.31885	mex-6 RNAi	6hr	worm4
1.09438	mex-6 RNAi	6hr	worm4
0.0770281	mex-6 RNAi	6hr	worm4
2.02004	mex-6 RNAi	6hr	worm4
0.299147	mex-6 RNAi	6hr	worm4
1.639	mex-6 RNAi	6hr	worm4
0.151347	mex-6 RNAi	6hr	worm4
1.60487	mex-6 RNAi	6hr	worm4
0.514447	mex-6 RNAi	6hr	worm4
0.265168	mex-6 RNAi	6hr	worm4
0.324908	mex-6 RNAi	6hr	worm4
0.359525	mex-6 RNAi	6hr	worm4
1.38578	mex-6 RNAi	6hr	worm4
0.31428	mex-6 RNAi	6hr	worm4
0.620233	mex-6 RNAi	6hr	worm4
0.964726	mex-6 RNAi	6hr	worm4
2.45623	mex-6 RNAi	6hr	worm4
0.331091	mex-6 RNAi	6hr	worm4
1.44943	mex-6 RNAi	6hr	worm4
0.14799	mex-6 RNAi	6hr	worm4
1.13393	mex-6 RNAi	6hr	worm4
0.606798	mex-6 RNAi	6hr	worm4
0.209505	mex-6 RNAi	6hr	worm4
0.425307	mex-6 RNAi	6hr	worm4
1.83307	mex-6 RNAi	6hr	worm4
1.54158	mex-6 RNAi	6hr	worm4
1.3969	mex-6 RNAi	6hr	worm4
1.17033	mex-6 RNAi	6hr	worm4
1.1306	mex-6 RNAi	6hr	worm4
0.745551	mex-6 RNAi	6hr	worm4
0.978448	mex-6 RNAi	6hr	worm4
2.17476	mex-6 RNAi	6hr	worm4
0.605435	mex-6 RNAi	6hr	worm4
0.551778	mex-6 RNAi	6hr	worm4
1.00852	mex-6 RNAi	6hr	worm4
0.354963	mex-6 RNAi	6hr	worm4
1.15995	mex-6 RNAi	6hr	worm4
1.63679	mex-6 RNAi	6hr	worm4
0.30222	mex-6 RNAi	6hr	worm4
1.02364	mex-6 RNAi	6hr	worm4
1.16356	mex-6 RNAi	6hr	worm4
0.171139	mex-6 RNAi	6hr	worm4
1.54688	mex-6 RNAi	6hr	worm4
0.262685	mex-6 RNAi	6hr	worm4
1.13553	mex-6 RNAi	6hr	worm4
1.08582	mex-6 RNAi	6hr	worm4
0.887747	mex-6 RNAi	6hr	worm5
1.12543	mex-6 RNAi	6hr	worm5
1.86253	mex-6 RNAi	6hr	worm5
0.262854	mex-6 RNAi	6hr	worm5
0.760164	mex-6 RNAi	6hr	worm5
0.543435	mex-6 RNAi	6hr	worm5
0.313763	mex-6 RNAi	6hr	worm5
0.218066	mex-6 RNAi	6hr	worm5
0.468444	mex-6 RNAi	6hr	worm5
1.06349	mex-6 RNAi	6hr	worm5
1.34526	mex-6 RNAi	6hr	worm5
0.630369	mex-6 RNAi	6hr	worm5
0.102702	mex-6 RNAi	6hr	worm5
0.350616	mex-6 RNAi	6hr	worm5
1.25668	mex-6 RNAi	6hr	worm5
1.17769	mex-6 RNAi	6hr	worm5
0.563398	mex-6 RNAi	6hr	worm5
1.00387	mex-6 RNAi	6hr	worm5
0.415123	mex-6 RNAi	6hr	worm5
0.78578	mex-6 RNAi	6hr	worm5
0.132217	mex-6 RNAi	6hr	worm5
0.745355	mex-6 RNAi	6hr	worm5
0.342951	mex-6 RNAi	6hr	worm5
0.799766	mex-6 RNAi	6hr	worm5
0.118278	mex-6 RNAi	6hr	worm5
0.202658	mex-6 RNAi	6hr	worm5
0.337092	mex-6 RNAi	6hr	worm5
0.831279	mex-6 RNAi	6hr	worm5
0.511278	mex-6 RNAi	6hr	worm5
0.565759	mex-6 RNAi	6hr	worm5
0.511839	mex-6 RNAi	6hr	worm5
0.398331	mex-6 RNAi	6hr	worm5
3.06923	mex-6 RNAi	6hr	worm5
1.20849	mex-6 RNAi	6hr	worm5
0.361352	mex-6 RNAi	6hr	worm5
0.964436	mex-6 RNAi	6hr	worm5
0.384134	mex-6 RNAi	6hr	worm5
0.431363	mex-6 RNAi	6hr	worm5
0.210285	mex-6 RNAi	6hr	worm5
0.76362	mex-6 RNAi	6hr	worm5
0.4278	mex-6 RNAi	6hr	worm5
2.12563	mex-6 RNAi	6hr	worm5
1.27414	mex-6 RNAi	6hr	worm5
0.569659	mex-6 RNAi	6hr	worm5
0.410072	mex-6 RNAi	6hr	worm5
0.252445	mex-6 RNAi	6hr	worm5
0.264257	mex-6 RNAi	6hr	worm5
0.611842	mex-6 RNAi	6hr	worm5
0.858129	mex-6 RNAi	6hr	worm5
1.40939	mex-6 RNAi	6hr	worm5
0.715423	mex-6 RNAi	6hr	worm5
1.96355	mex-6 RNAi	6hr	worm5
0.690831	mex-6 RNAi	6hr	worm5
0.80866	mex-6 RNAi	6hr	worm5
0.897123	mex-6 RNAi	6hr	worm5
0.584393	mex-6 RNAi	6hr	worm5
0.377082	mex-6 RNAi	6hr	worm5
0.339365	mex-6 RNAi	6hr	worm5
0.701713	mex-6 RNAi	6hr	worm5
0.255255	mex-6 RNAi	6hr	worm5
1.65295	mex-6 RNAi	6hr	worm5
0.223734	mex-6 RNAi	6hr	worm5
0.729162	mex-6 RNAi	6hr	worm5
0.482407	mex-6 RNAi	6hr	worm5
0.717981	mex-6 RNAi	6hr	worm5
1.70399	mex-6 RNAi	6hr	worm5
1.28987	mex-6 RNAi	6hr	worm5
0.211744	mex-6 RNAi	6hr	worm5
0.618048	mex-6 RNAi	6hr	worm5
0.388618	mex-6 RNAi	6hr	worm5
0.297733	mex-6 RNAi	6hr	worm5
0.983056	mex-6 RNAi	6hr	worm5
0.393215	mex-6 RNAi	6hr	worm5
0.227484	mex-6 RNAi	6hr	worm5
0.442188	mex-6 RNAi	6hr	worm5
0.13478	mex-6 RNAi	6hr	worm5
0.521682	mex-6 RNAi	6hr	worm5
0.45082	mex-6 RNAi	6hr	worm5
0.937525	mex-6 RNAi	6hr	worm5
0.759149	mex-6 RNAi	6hr	worm5
0.826439	mex-6 RNAi	6hr	worm5
0.406743	mex-6 RNAi	6hr	worm5
0.991857	mex-6 RNAi	6hr	worm5
0.970459	mex-6 RNAi	6hr	worm5
1.0843	mex-6 RNAi	6hr	worm5
0.53146	mex-6 RNAi	6hr	worm5
0.693375	mex-6 RNAi	6hr	worm5
0.124848	mex-6 RNAi	6hr	worm5
2.3634	mex-6 RNAi	6hr	worm5
0.478835	mex-6 RNAi	6hr	worm5
0.112325	mex-6 RNAi	6hr	worm5
0.313487	mex-6 RNAi	6hr	worm5
0.491872	mex-6 RNAi	6hr	worm5
0.178488	mex-6 RNAi	6hr	worm5
0.791971	mex-6 RNAi	6hr	worm5
2.00863	mex-6 RNAi	6hr	worm6
1.34811	mex-6 RNAi	6hr	worm6
0.301032	mex-6 RNAi	6hr	worm6
0.928999	mex-6 RNAi	6hr	worm6
0.508163	mex-6 RNAi	6hr	worm6
1.59783	mex-6 RNAi	6hr	worm6
1.08348	mex-6 RNAi	6hr	worm6
0.102671	mex-6 RNAi	6hr	worm6
1.21074	mex-6 RNAi	6hr	worm6
0.970693	mex-6 RNAi	6hr	worm6
0.635046	mex-6 RNAi	6hr	worm6
0.416139	mex-6 RNAi	6hr	worm6
1.13758	mex-6 RNAi	6hr	worm6
0.751357	mex-6 RNAi	6hr	worm6
0.402442	mex-6 RNAi	6hr	worm6
0.424577	mex-6 RNAi	6hr	worm6
1.64033	mex-6 RNAi	6hr	worm6
0.589324	mex-6 RNAi	6hr	worm6
2.0771	mex-6 RNAi	6hr	worm6
0.511063	mex-6 RNAi	6hr	worm6
1.64899	mex-6 RNAi	6hr	worm6
0.329246	mex-6 RNAi	6hr	worm6
0.192867	mex-6 RNAi	6hr	worm6
2.7012	mex-6 RNAi	6hr	worm6
0.160399	mex-6 RNAi	6hr	worm6
0.440412	mex-6 RNAi	6hr	worm6
0.172826	mex-6 RNAi	6hr	worm6
0.158323	mex-6 RNAi	6hr	worm6
1.54753	mex-6 RNAi	6hr	worm6
3.07463	mex-6 RNAi	6hr	worm6
1.07718	mex-6 RNAi	6hr	worm6
0.524424	mex-6 RNAi	6hr	worm6
0.243069	mex-6 RNAi	6hr	worm6
0.512245	mex-6 RNAi	6hr	worm6
1.22029	mex-6 RNAi	6hr	worm6
0.507048	mex-6 RNAi	6hr	worm6
1.17798	mex-6 RNAi	6hr	worm6
0.117134	mex-6 RNAi	6hr	worm6
0.248395	mex-6 RNAi	6hr	worm6
1.34249	mex-6 RNAi	6hr	worm6
0.835647	mex-6 RNAi	6hr	worm6
0.283125	mex-6 RNAi	6hr	worm6
0.968152	mex-6 RNAi	6hr	worm6
2.03022	mex-6 RNAi	6hr	worm6
0.577725	mex-6 RNAi	6hr	worm6
0.357822	mex-6 RNAi	6hr	worm6
2.28179	mex-6 RNAi	6hr	worm6
2.7793	mex-6 RNAi	6hr	worm6
2.35017	mex-6 RNAi	6hr	worm6
0.707963	mex-6 RNAi	6hr	worm6
1.64689	mex-6 RNAi	6hr	worm6
0.20304	mex-6 RNAi	6hr	worm6
0.248037	mex-6 RNAi	6hr	worm6
1.68221	mex-6 RNAi	6hr	worm6
0.384787	mex-6 RNAi	6hr	worm6
0.480689	mex-6 RNAi	6hr	worm6
1.04829	mex-6 RNAi	6hr	worm6
0.389723	mex-6 RNAi	6hr	worm6
0.754062	mex-6 RNAi	6hr	worm6
1.39483	mex-6 RNAi	6hr	worm6
0.917148	mex-6 RNAi	6hr	worm6
0.404089	mex-6 RNAi	6hr	worm6
0.828484	mex-6 RNAi	6hr	worm6
1.30805	mex-6 RNAi	6hr	worm6
0.620693	mex-6 RNAi	6hr	worm6
0.4271	mex-6 RNAi	6hr	worm6
0.747948	mex-6 RNAi	6hr	worm6
0.740369	mex-6 RNAi	6hr	worm6
1.00286	mex-6 RNAi	6hr	worm6
0.623518	mex-6 RNAi	6hr	worm6
0.50784	mex-6 RNAi	6hr	worm6
0.237974	mex-6 RNAi	6hr	worm6
2.17115	mex-6 RNAi	6hr	worm6
2.36858	mex-6 RNAi	6hr	worm6
0.300466	mex-6 RNAi	6hr	worm6
1.38904	mex-6 RNAi	6hr	worm6
3.86209	mex-6 RNAi	6hr	worm6
0.648615	mex-6 RNAi	6hr	worm6
0.0466828	mex-6 RNAi	6hr	worm6
0.112473	mex-6 RNAi	6hr	worm6
0.554417	mex-6 RNAi	6hr	worm6
1.38878	mex-6 RNAi	6hr	worm6
1.12423	mex-6 RNAi	6hr	worm6
1.54697	mex-6 RNAi	6hr	worm6
0.308368	mex-6 RNAi	6hr	worm6
2.20836	mex-6 RNAi	6hr	worm6
2.62606	mex-6 RNAi	6hr	worm6
0.412403	mex-6 RNAi	6hr	worm6
0.270052	mex-6 RNAi	6hr	worm6
0.554421	mex-6 RNAi	6hr	worm6
1.27179	mex-6 RNAi	6hr	worm6
0.425161	mex-6 RNAi	6hr	worm6
1.26789	mex-6 RNAi	6hr	worm6
0.129074	mex-6 RNAi	6hr	worm6
0.86301	mex-6 RNAi	6hr	worm6
1.84454	mex-6 RNAi	6hr	worm6
0.197471	mex-6 RNAi	6hr	worm6
1.60902	mex-6 RNAi	6hr	worm6
1.17601	Control RNAi	8hr	worm1
0.543839	Control RNAi	8hr	worm1
0.653455	Control RNAi	8hr	worm1
0.536492	Control RNAi	8hr	worm1
0.376581	Control RNAi	8hr	worm1
0.244476	Control RNAi	8hr	worm1
0.544257	Control RNAi	8hr	worm1
0.218701	Control RNAi	8hr	worm1
0.431872	Control RNAi	8hr	worm1
0.361368	Control RNAi	8hr	worm1
0.701439	Control RNAi	8hr	worm1
0.893255	Control RNAi	8hr	worm1
0.395148	Control RNAi	8hr	worm1
0.1232	Control RNAi	8hr	worm1
0.334084	Control RNAi	8hr	worm1
0.601826	Control RNAi	8hr	worm1
0.565834	Control RNAi	8hr	worm1
0.358062	Control RNAi	8hr	worm1
0.277609	Control RNAi	8hr	worm1
0.596803	Control RNAi	8hr	worm1
0.455648	Control RNAi	8hr	worm1
0.583931	Control RNAi	8hr	worm1
0.327433	Control RNAi	8hr	worm1
0.758214	Control RNAi	8hr	worm1
0.404762	Control RNAi	8hr	worm1
0.555083	Control RNAi	8hr	worm1
0.455684	Control RNAi	8hr	worm1
0.600969	Control RNAi	8hr	worm1
0.327784	Control RNAi	8hr	worm1
0.757132	Control RNAi	8hr	worm1
0.596996	Control RNAi	8hr	worm1
0.677425	Control RNAi	8hr	worm1
0.48416	Control RNAi	8hr	worm1
0.513541	Control RNAi	8hr	worm1
0.627127	Control RNAi	8hr	worm1
0.344977	Control RNAi	8hr	worm1
0.57008	Control RNAi	8hr	worm1
0.574795	Control RNAi	8hr	worm1
1.14396	Control RNAi	8hr	worm1
0.310126	Control RNAi	8hr	worm1
0.583911	Control RNAi	8hr	worm1
0.287451	Control RNAi	8hr	worm1
0.523522	Control RNAi	8hr	worm1
0.257699	Control RNAi	8hr	worm1
0.377312	Control RNAi	8hr	worm1
0.399604	Control RNAi	8hr	worm1
0.452019	Control RNAi	8hr	worm1
0.169852	Control RNAi	8hr	worm1
0.189951	Control RNAi	8hr	worm1
0.77842	Control RNAi	8hr	worm1
0.0669732	Control RNAi	8hr	worm1
0.41398	Control RNAi	8hr	worm1
0.828533	Control RNAi	8hr	worm1
0.331619	Control RNAi	8hr	worm1
1.45451	Control RNAi	8hr	worm1
0.621203	Control RNAi	8hr	worm1
0.556165	Control RNAi	8hr	worm1
0.168335	Control RNAi	8hr	worm1
0.615046	Control RNAi	8hr	worm1
0.56803	Control RNAi	8hr	worm1
0.593011	Control RNAi	8hr	worm1
0.537756	Control RNAi	8hr	worm1
0.447587	Control RNAi	8hr	worm1
0.538732	Control RNAi	8hr	worm1
0.317871	Control RNAi	8hr	worm1
0.889092	Control RNAi	8hr	worm1
0.739572	Control RNAi	8hr	worm1
0.75496	Control RNAi	8hr	worm1
0.836479	Control RNAi	8hr	worm1
0.334534	Control RNAi	8hr	worm1
0.367035	Control RNAi	8hr	worm1
0.334866	Control RNAi	8hr	worm1
0.427879	Control RNAi	8hr	worm1
0.564345	Control RNAi	8hr	worm1
0.406673	Control RNAi	8hr	worm1
0.0931905	Control RNAi	8hr	worm1
0.447176	Control RNAi	8hr	worm1
0.121264	Control RNAi	8hr	worm1
0.527566	Control RNAi	8hr	worm1
0.770233	Control RNAi	8hr	worm1
0.459013	Control RNAi	8hr	worm1
0.567682	Control RNAi	8hr	worm1
0.369456	Control RNAi	8hr	worm1
0.220766	Control RNAi	8hr	worm1
1.13277	Control RNAi	8hr	worm1
0.283632	Control RNAi	8hr	worm1
0.213357	Control RNAi	8hr	worm1
0.517447	Control RNAi	8hr	worm1
0.407175	Control RNAi	8hr	worm1
0.45799	Control RNAi	8hr	worm1
0.659289	Control RNAi	8hr	worm2
0.241797	Control RNAi	8hr	worm2
0.456477	Control RNAi	8hr	worm2
0.390152	Control RNAi	8hr	worm2
0.595651	Control RNAi	8hr	worm2
0.366112	Control RNAi	8hr	worm2
0.656733	Control RNAi	8hr	worm2
0.546597	Control RNAi	8hr	worm2
0.437507	Control RNAi	8hr	worm2
0.403073	Control RNAi	8hr	worm2
0.359645	Control RNAi	8hr	worm2
0.769677	Control RNAi	8hr	worm2
0.184125	Control RNAi	8hr	worm2
0.400991	Control RNAi	8hr	worm2
0.607949	Control RNAi	8hr	worm2
0.299766	Control RNAi	8hr	worm2
0.104814	Control RNAi	8hr	worm2
0.369919	Control RNAi	8hr	worm2
0.345549	Control RNAi	8hr	worm2
0.674196	Control RNAi	8hr	worm2
0.47073	Control RNAi	8hr	worm2
0.438173	Control RNAi	8hr	worm2
0.694181	Control RNAi	8hr	worm2
0.594397	Control RNAi	8hr	worm2
0.953206	Control RNAi	8hr	worm2
0.508622	Control RNAi	8hr	worm2
0.374918	Control RNAi	8hr	worm2
0.535775	Control RNAi	8hr	worm2
0.387382	Control RNAi	8hr	worm2
0.390404	Control RNAi	8hr	worm2
0.732856	Control RNAi	8hr	worm2
0.29339	Control RNAi	8hr	worm2
0.6206	Control RNAi	8hr	worm2
0.484744	Control RNAi	8hr	worm2
0.346598	Control RNAi	8hr	worm2
0.521979	Control RNAi	8hr	worm2
0.448843	Control RNAi	8hr	worm2
0.235417	Control RNAi	8hr	worm2
0.376856	Control RNAi	8hr	worm2
0.549833	Control RNAi	8hr	worm2
0.370319	Control RNAi	8hr	worm2
0.26875	Control RNAi	8hr	worm2
0.435813	Control RNAi	8hr	worm2
0.478277	Control RNAi	8hr	worm2
0.128509	Control RNAi	8hr	worm2
0.199246	Control RNAi	8hr	worm2
0.508592	Control RNAi	8hr	worm2
0.34841	Control RNAi	8hr	worm2
0.100489	Control RNAi	8hr	worm2
0.206335	Control RNAi	8hr	worm2
0.386663	Control RNAi	8hr	worm2
0.401265	Control RNAi	8hr	worm2
0.888287	Control RNAi	8hr	worm2
0.45298	Control RNAi	8hr	worm2
0.544472	Control RNAi	8hr	worm2
0.332623	Control RNAi	8hr	worm2
0.458114	Control RNAi	8hr	worm2
0.377117	Control RNAi	8hr	worm2
0.274411	Control RNAi	8hr	worm2
0.255206	Control RNAi	8hr	worm2
0.28492	Control RNAi	8hr	worm2
0.499407	Control RNAi	8hr	worm2
0.357538	Control RNAi	8hr	worm2
0.307983	Control RNAi	8hr	worm2
1.07346	Control RNAi	8hr	worm2
0.421633	Control RNAi	8hr	worm2
0.340863	Control RNAi	8hr	worm2
0.30041	Control RNAi	8hr	worm2
0.243753	Control RNAi	8hr	worm2
0.26622	Control RNAi	8hr	worm2
0.287702	Control RNAi	8hr	worm2
0.387651	Control RNAi	8hr	worm3
0.448898	Control RNAi	8hr	worm3
0.103521	Control RNAi	8hr	worm3
0.268035	Control RNAi	8hr	worm3
0.3994	Control RNAi	8hr	worm3
0.576875	Control RNAi	8hr	worm3
0.142389	Control RNAi	8hr	worm3
0.167526	Control RNAi	8hr	worm3
0.393479	Control RNAi	8hr	worm3
0.511596	Control RNAi	8hr	worm3
0.224212	Control RNAi	8hr	worm3
0.527333	Control RNAi	8hr	worm3
0.288655	Control RNAi	8hr	worm3
0.311244	Control RNAi	8hr	worm3
0.694934	Control RNAi	8hr	worm3
0.367886	Control RNAi	8hr	worm3
0.395175	Control RNAi	8hr	worm3
0.400877	Control RNAi	8hr	worm3
0.430051	Control RNAi	8hr	worm3
0.489297	Control RNAi	8hr	worm3
0.46613	Control RNAi	8hr	worm3
0.450169	Control RNAi	8hr	worm3
0.255771	Control RNAi	8hr	worm3
0.841012	Control RNAi	8hr	worm3
0.37255	Control RNAi	8hr	worm3
0.689178	Control RNAi	8hr	worm3
0.291676	Control RNAi	8hr	worm3
0.429411	Control RNAi	8hr	worm3
0.648372	Control RNAi	8hr	worm3
0.272927	Control RNAi	8hr	worm3
0.383945	Control RNAi	8hr	worm3
0.569114	Control RNAi	8hr	worm3
0.718482	Control RNAi	8hr	worm3
0.241721	Control RNAi	8hr	worm3
0.299988	Control RNAi	8hr	worm3
0.524338	Control RNAi	8hr	worm3
0.352946	Control RNAi	8hr	worm3
0.437704	Control RNAi	8hr	worm3
0.447918	Control RNAi	8hr	worm3
0.322456	Control RNAi	8hr	worm3
0.47254	Control RNAi	8hr	worm3
0.60416	Control RNAi	8hr	worm3
0.220027	Control RNAi	8hr	worm3
0.410012	Control RNAi	8hr	worm3
0.268035	Control RNAi	8hr	worm3
0.269471	Control RNAi	8hr	worm3
0.313818	Control RNAi	8hr	worm3
0.400779	Control RNAi	8hr	worm3
0.416162	Control RNAi	8hr	worm3
0.280052	Control RNAi	8hr	worm3
0.42305	Control RNAi	8hr	worm3
0.331435	Control RNAi	8hr	worm3
0.312981	Control RNAi	8hr	worm3
0.673656	Control RNAi	8hr	worm3
0.628706	Control RNAi	8hr	worm3
0.20015	Control RNAi	8hr	worm3
0.376757	Control RNAi	8hr	worm3
0.248677	Control RNAi	8hr	worm3
0.413186	Control RNAi	8hr	worm3
0.448822	Control RNAi	8hr	worm3
0.278325	Control RNAi	8hr	worm3
0.524584	Control RNAi	8hr	worm3
0.573729	Control RNAi	8hr	worm3
0.315899	Control RNAi	8hr	worm3
0.444642	Control RNAi	8hr	worm3
0.545791	Control RNAi	8hr	worm3
0.220922	Control RNAi	8hr	worm3
0.249456	Control RNAi	8hr	worm3
0.523255	Control RNAi	8hr	worm3
0.436111	Control RNAi	8hr	worm3
0.425539	Control RNAi	8hr	worm3
0.170829	Control RNAi	8hr	worm3
0.328973	mex-6 RNAi	8hr	worm4
0.486561	mex-6 RNAi	8hr	worm4
0.94841	mex-6 RNAi	8hr	worm4
0.158074	mex-6 RNAi	8hr	worm4
0.935451	mex-6 RNAi	8hr	worm4
0.460504	mex-6 RNAi	8hr	worm4
0.343734	mex-6 RNAi	8hr	worm4
0.381646	mex-6 RNAi	8hr	worm4
0.367772	mex-6 RNAi	8hr	worm4
0.399776	mex-6 RNAi	8hr	worm4
0.394772	mex-6 RNAi	8hr	worm4
0.370645	mex-6 RNAi	8hr	worm4
1.5185	mex-6 RNAi	8hr	worm4
0.225507	mex-6 RNAi	8hr	worm4
0.189364	mex-6 RNAi	8hr	worm4
0.128814	mex-6 RNAi	8hr	worm4
0.402744	mex-6 RNAi	8hr	worm4
0.148462	mex-6 RNAi	8hr	worm4
0.277606	mex-6 RNAi	8hr	worm4
0.71994	mex-6 RNAi	8hr	worm4
0.564321	mex-6 RNAi	8hr	worm4
0.327673	mex-6 RNAi	8hr	worm4
0.18036	mex-6 RNAi	8hr	worm4
0.366762	mex-6 RNAi	8hr	worm4
0.207271	mex-6 RNAi	8hr	worm4
0.24848	mex-6 RNAi	8hr	worm4
0.442045	mex-6 RNAi	8hr	worm4
0.384636	mex-6 RNAi	8hr	worm4
0.294542	mex-6 RNAi	8hr	worm4
0.352899	mex-6 RNAi	8hr	worm4
0.445314	mex-6 RNAi	8hr	worm4
0.886627	mex-6 RNAi	8hr	worm4
0.235342	mex-6 RNAi	8hr	worm4
0.182391	mex-6 RNAi	8hr	worm4
0.0514398	mex-6 RNAi	8hr	worm4
0.53857	mex-6 RNAi	8hr	worm4
0.278493	mex-6 RNAi	8hr	worm4
0.372402	mex-6 RNAi	8hr	worm4
0.215912	mex-6 RNAi	8hr	worm4
0.210741	mex-6 RNAi	8hr	worm4
0.483532	mex-6 RNAi	8hr	worm4
0.291111	mex-6 RNAi	8hr	worm4
0.141467	mex-6 RNAi	8hr	worm4
0.344381	mex-6 RNAi	8hr	worm4
0.238243	mex-6 RNAi	8hr	worm4
0.316767	mex-6 RNAi	8hr	worm4
0.525165	mex-6 RNAi	8hr	worm4
0.165175	mex-6 RNAi	8hr	worm4
0.224068	mex-6 RNAi	8hr	worm4
0.533527	mex-6 RNAi	8hr	worm4
0.426017	mex-6 RNAi	8hr	worm4
0.137913	mex-6 RNAi	8hr	worm4
0	mex-6 RNAi	8hr	worm4
0.0676121	mex-6 RNAi	8hr	worm4
0.458446	mex-6 RNAi	8hr	worm4
0.299613	mex-6 RNAi	8hr	worm4
0.156568	mex-6 RNAi	8hr	worm4
0.190541	mex-6 RNAi	8hr	worm4
0.252441	mex-6 RNAi	8hr	worm4
0.184912	mex-6 RNAi	8hr	worm4
0.591435	mex-6 RNAi	8hr	worm5
0.583515	mex-6 RNAi	8hr	worm5
0.735501	mex-6 RNAi	8hr	worm5
0.389088	mex-6 RNAi	8hr	worm5
0.857833	mex-6 RNAi	8hr	worm5
0.534988	mex-6 RNAi	8hr	worm5
0.617192	mex-6 RNAi	8hr	worm5
0.221612	mex-6 RNAi	8hr	worm5
0.609014	mex-6 RNAi	8hr	worm5
0.163524	mex-6 RNAi	8hr	worm5
0.909223	mex-6 RNAi	8hr	worm5
0.161751	mex-6 RNAi	8hr	worm5
1.02278	mex-6 RNAi	8hr	worm5
0.0903486	mex-6 RNAi	8hr	worm5
0.381274	mex-6 RNAi	8hr	worm5
1.18457	mex-6 RNAi	8hr	worm5
0.00694814	mex-6 RNAi	8hr	worm5
0.183814	mex-6 RNAi	8hr	worm5
0.0238743	mex-6 RNAi	8hr	worm5
0.149647	mex-6 RNAi	8hr	worm5
0.217397	mex-6 RNAi	8hr	worm5
0.301166	mex-6 RNAi	8hr	worm5
0.753524	mex-6 RNAi	8hr	worm5
0	mex-6 RNAi	8hr	worm5
0.43615	mex-6 RNAi	8hr	worm5
0.191738	mex-6 RNAi	8hr	worm5
0.0866885	mex-6 RNAi	8hr	worm5
1.05668	mex-6 RNAi	8hr	worm5
0.494385	mex-6 RNAi	8hr	worm5
1.16337	mex-6 RNAi	8hr	worm5
0.463126	mex-6 RNAi	8hr	worm5
0.556907	mex-6 RNAi	8hr	worm5
0.53525	mex-6 RNAi	8hr	worm5
0.234665	mex-6 RNAi	8hr	worm5
0.319588	mex-6 RNAi	8hr	worm5
0.923245	mex-6 RNAi	8hr	worm5
0.449636	mex-6 RNAi	8hr	worm5
0.273647	mex-6 RNAi	8hr	worm5
0.519637	mex-6 RNAi	8hr	worm5
0.183503	mex-6 RNAi	8hr	worm5
0.319455	mex-6 RNAi	8hr	worm5
1.90833	mex-6 RNAi	8hr	worm5
0.313304	mex-6 RNAi	8hr	worm5
0.280659	mex-6 RNAi	8hr	worm5
0.688113	mex-6 RNAi	8hr	worm5
0.211668	mex-6 RNAi	8hr	worm5
0.781738	mex-6 RNAi	8hr	worm5
0.128457	mex-6 RNAi	8hr	worm5
1.0995	mex-6 RNAi	8hr	worm5
1.26116	mex-6 RNAi	8hr	worm5
0.166585	mex-6 RNAi	8hr	worm5
0.0899613	mex-6 RNAi	8hr	worm5
0.233556	mex-6 RNAi	8hr	worm5
0.319876	mex-6 RNAi	8hr	worm5
1.55567	mex-6 RNAi	8hr	worm5
0.164405	mex-6 RNAi	8hr	worm5
0.181658	mex-6 RNAi	8hr	worm5
0.654374	mex-6 RNAi	8hr	worm5
0.470602	mex-6 RNAi	8hr	worm5
0.258209	mex-6 RNAi	8hr	worm5
0.352628	mex-6 RNAi	8hr	worm5
0.231005	mex-6 RNAi	8hr	worm5
0.789521	mex-6 RNAi	8hr	worm5
0.721141	mex-6 RNAi	8hr	worm5
0.169144	mex-6 RNAi	8hr	worm5
0.327136	mex-6 RNAi	8hr	worm5
0.241112	mex-6 RNAi	8hr	worm5
0.316786	mex-6 RNAi	8hr	worm5
1.82482	mex-6 RNAi	8hr	worm5
0.364838	mex-6 RNAi	8hr	worm5
0.446241	mex-6 RNAi	8hr	worm5
0.628006	mex-6 RNAi	8hr	worm5
0.069451	mex-6 RNAi	8hr	worm5
0.737532	mex-6 RNAi	8hr	worm6
0.440517	mex-6 RNAi	8hr	worm6
0.143613	mex-6 RNAi	8hr	worm6
0.0366494	mex-6 RNAi	8hr	worm6
0.157929	mex-6 RNAi	8hr	worm6
0.0566429	mex-6 RNAi	8hr	worm6
0.337276	mex-6 RNAi	8hr	worm6
0.172519	mex-6 RNAi	8hr	worm6
0.482328	mex-6 RNAi	8hr	worm6
0.598905	mex-6 RNAi	8hr	worm6
0.525374	mex-6 RNAi	8hr	worm6
0.133419	mex-6 RNAi	8hr	worm6
0.20785	mex-6 RNAi	8hr	worm6
0.119604	mex-6 RNAi	8hr	worm6
0.186942	mex-6 RNAi	8hr	worm6
0.933642	mex-6 RNAi	8hr	worm6
0.307339	mex-6 RNAi	8hr	worm6
0.482012	mex-6 RNAi	8hr	worm6
0.517645	mex-6 RNAi	8hr	worm6
0.30617	mex-6 RNAi	8hr	worm6
0.417733	mex-6 RNAi	8hr	worm6
0.0768732	mex-6 RNAi	8hr	worm6
0.19086	mex-6 RNAi	8hr	worm6
0.442944	mex-6 RNAi	8hr	worm6
0.134393	mex-6 RNAi	8hr	worm6
0.302813	mex-6 RNAi	8hr	worm6
0.860209	mex-6 RNAi	8hr	worm6
0.504373	mex-6 RNAi	8hr	worm6
0.277124	mex-6 RNAi	8hr	worm6
0.184561	mex-6 RNAi	8hr	worm6
0.174065	mex-6 RNAi	8hr	worm6
0.0924521	mex-6 RNAi	8hr	worm6
0.279338	mex-6 RNAi	8hr	worm6
0.493706	mex-6 RNAi	8hr	worm6
0.140953	mex-6 RNAi	8hr	worm6
0.0497679	mex-6 RNAi	8hr	worm6
0.419544	mex-6 RNAi	8hr	worm6
0.377616	mex-6 RNAi	8hr	worm6
0.0849365	mex-6 RNAi	8hr	worm6
0.208788	mex-6 RNAi	8hr	worm6
0.257451	mex-6 RNAi	8hr	worm6
0.106601	mex-6 RNAi	8hr	worm6
0.581878	mex-6 RNAi	8hr	worm6
0.380462	mex-6 RNAi	8hr	worm6
0.177718	mex-6 RNAi	8hr	worm6
0.395753	mex-6 RNAi	8hr	worm6
0.064878	mex-6 RNAi	8hr	worm6
0.21836	mex-6 RNAi	8hr	worm6
0.598292	mex-6 RNAi	8hr	worm6
0.788335	mex-6 RNAi	8hr	worm6
0.0550646	mex-6 RNAi	8hr	worm6
0.125527	mex-6 RNAi	8hr	worm6
0.262112	mex-6 RNAi	8hr	worm6
0.0910594	mex-6 RNAi	8hr	worm6
0.377751	mex-6 RNAi	8hr	worm6
1.27733	mex-6 RNAi	8hr	worm6
1.35376	mex-6 RNAi	8hr	worm6
0.0596649	mex-6 RNAi	8hr	worm6
0.222324	mex-6 RNAi	8hr	worm6
0.392773	mex-6 RNAi	8hr	worm6
0.782913	mex-6 RNAi	8hr	worm6
0.161652	mex-6 RNAi	8hr	worm6
0.303728	mex-6 RNAi	8hr	worm6
0.425569	mex-6 RNAi	8hr	worm6
0.793623	mex-6 RNAi	8hr	worm6
1.01561	mex-6 RNAi	8hr	worm6
0.192327	mex-6 RNAi	8hr	worm6
0.399518	mex-6 RNAi	8hr	worm6
0.50461	mex-6 RNAi	8hr	worm6
0.0304336	mex-6 RNAi	8hr	worm6
0.89574	mex-6 RNAi	8hr	worm6
0.262701	mex-6 RNAi	8hr	worm6
0.209609	mex-6 RNAi	8hr	worm6
0.107776	mex-6 RNAi	8hr	worm6
0	mex-6 RNAi	8hr	worm6
0.270778	mex-6 RNAi	8hr	worm6
0.0989603	mex-6 RNAi	8hr	worm6
0.533879	mex-6 RNAi	8hr	worm6
0.165728	mex-6 RNAi	8hr	worm6
0.061726	mex-6 RNAi	8hr	worm6
0.837834	mex-6 RNAi	8hr	worm6
0.248041	mex-6 RNAi	8hr	worm6
0.0283864	mex-6 RNAi	8hr	worm6
0.761316	Control RNAi	24hr	worm1
0.578059	Control RNAi	24hr	worm1
0.369712	Control RNAi	24hr	worm1
0.552194	Control RNAi	24hr	worm1
0.534812	Control RNAi	24hr	worm1
0.408415	Control RNAi	24hr	worm1
0.664536	Control RNAi	24hr	worm1
0.62469	Control RNAi	24hr	worm1
0.171158	Control RNAi	24hr	worm1
0.576368	Control RNAi	24hr	worm1
0.455716	Control RNAi	24hr	worm1
0.47412	Control RNAi	24hr	worm1
0.612345	Control RNAi	24hr	worm1
0.772874	Control RNAi	24hr	worm1
0.466136	Control RNAi	24hr	worm1
0.503159	Control RNAi	24hr	worm1
0.401359	Control RNAi	24hr	worm1
0.562239	Control RNAi	24hr	worm1
0.378828	Control RNAi	24hr	worm1
0.433849	Control RNAi	24hr	worm1
0.621602	Control RNAi	24hr	worm1
0.377057	Control RNAi	24hr	worm1
0.538072	Control RNAi	24hr	worm1
0.558425	Control RNAi	24hr	worm1
0.322854	Control RNAi	24hr	worm1
0.708848	Control RNAi	24hr	worm1
0.474169	Control RNAi	24hr	worm1
0.488845	Control RNAi	24hr	worm1
0.653329	Control RNAi	24hr	worm1
0.606785	Control RNAi	24hr	worm1
0.445173	Control RNAi	24hr	worm1
0.55869	Control RNAi	24hr	worm1
0.450309	Control RNAi	24hr	worm1
0.572462	Control RNAi	24hr	worm1
0.869851	Control RNAi	24hr	worm1
0.878856	Control RNAi	24hr	worm1
0.243162	Control RNAi	24hr	worm1
0.447517	Control RNAi	24hr	worm1
0.291158	Control RNAi	24hr	worm1
0.618545	Control RNAi	24hr	worm1
0.61061	Control RNAi	24hr	worm1
0.511801	Control RNAi	24hr	worm1
0.523475	Control RNAi	24hr	worm1
0.431659	Control RNAi	24hr	worm1
0.427636	Control RNAi	24hr	worm1
0.982439	Control RNAi	24hr	worm1
0.27591	Control RNAi	24hr	worm1
0.544444	Control RNAi	24hr	worm1
0.379714	Control RNAi	24hr	worm1
0.490857	Control RNAi	24hr	worm1
0.465059	Control RNAi	24hr	worm1
0.568605	Control RNAi	24hr	worm1
0.391867	Control RNAi	24hr	worm2
0.344802	Control RNAi	24hr	worm2
0.254946	Control RNAi	24hr	worm2
0.621638	Control RNAi	24hr	worm2
[truncated: 386 more rows]
