# Supplementary material for: The conserved helicase ZNFX-1 memorializes silenced RNAs in perinuclear condensates
Source: Nat Cell Biol. 2022 Jun 23;24(7):1129–40. doi: 10.1038/s41556-022-00940-w (PMC9276528; doi:10.1038/s41556-022-00940-w)
Supplement: Source Data Fig. 3 — Statistical source data. [file 41556_2022_940_MOESM4_ESM.xlsx]

## Sheet: Fig 3B - WT F1 nuclei
max_mex6_value	RNAi	Genotype		n=
1.52561	Control RNAi	WT	Control	355
0.629009	Control RNAi	WT	mex-6 RNAi	439
1.17569	Control RNAi	WT
1.21239	Control RNAi	WT
0.99838	Control RNAi	WT
0.961738	Control RNAi	WT
0.483596	Control RNAi	WT
0.576581	Control RNAi	WT
0.761908	Control RNAi	WT
0.911235	Control RNAi	WT
0.847834	Control RNAi	WT
0.69286	Control RNAi	WT
1.42512	Control RNAi	WT
0.555982	Control RNAi	WT
1.66711	Control RNAi	WT
0.670592	Control RNAi	WT
1.07969	Control RNAi	WT
0.54565	Control RNAi	WT
0.677523	Control RNAi	WT
1.11671	Control RNAi	WT
2.72556	Control RNAi	WT
0.406334	Control RNAi	WT
1.1737	Control RNAi	WT
1.34471	Control RNAi	WT
1.555	Control RNAi	WT
1.50585	Control RNAi	WT
1.27425	Control RNAi	WT
1.20578	Control RNAi	WT
0.468837	Control RNAi	WT
1.00576	Control RNAi	WT
0.701202	Control RNAi	WT
0.603212	Control RNAi	WT
2.6146	Control RNAi	WT
0.867599	Control RNAi	WT
0.629843	Control RNAi	WT
1.44886	Control RNAi	WT
1.55962	Control RNAi	WT
1.48012	Control RNAi	WT
2.84633	Control RNAi	WT
0.822679	Control RNAi	WT
0.727127	Control RNAi	WT
1.34491	Control RNAi	WT
1.94472	Control RNAi	WT
0.499703	Control RNAi	WT
1.09823	Control RNAi	WT
1.94895	Control RNAi	WT
0.888711	Control RNAi	WT
0.646464	Control RNAi	WT
0.405115	Control RNAi	WT
0.854251	Control RNAi	WT
0.31136	Control RNAi	WT
1.19417	Control RNAi	WT
0.764283	Control RNAi	WT
2.29432	Control RNAi	WT
0.68086	Control RNAi	WT
1.38238	Control RNAi	WT
1.3469	Control RNAi	WT
0.263873	Control RNAi	WT
0.550912	Control RNAi	WT
0.346269	Control RNAi	WT
0.730528	Control RNAi	WT
0.819149	Control RNAi	WT
0.161263	Control RNAi	WT
0.28582	Control RNAi	WT
0.624068	Control RNAi	WT
0.638699	Control RNAi	WT
0.673031	Control RNAi	WT
1.40856	Control RNAi	WT
1.87804	Control RNAi	WT
1.67385	Control RNAi	WT
2.32294	Control RNAi	WT
0.772817	Control RNAi	WT
1.26129	Control RNAi	WT
0.735919	Control RNAi	WT
0.843663	Control RNAi	WT
0.497586	Control RNAi	WT
0.954038	Control RNAi	WT
1.86707	Control RNAi	WT
0.847705	Control RNAi	WT
0.849246	Control RNAi	WT
1.65768	Control RNAi	WT
0.954038	Control RNAi	WT
0.547768	Control RNAi	WT
1.3055	Control RNAi	WT
0.953075	Control RNAi	WT
0.217028	Control RNAi	WT
0.258354	Control RNAi	WT
0.617266	Control RNAi	WT
0.689715	Control RNAi	WT
1.53408	Control RNAi	WT
0.875363	Control RNAi	WT
2.32359	Control RNAi	WT
0.897438	Control RNAi	WT
0.737844	Control RNAi	WT
1.04766	Control RNAi	WT
0.416986	Control RNAi	WT
1.2095	Control RNAi	WT
0.329007	Control RNAi	WT
0.38766	Control RNAi	WT
0.209648	Control RNAi	WT
0.271574	Control RNAi	WT
1.32168	Control RNAi	WT
0.276002	Control RNAi	WT
0.254312	Control RNAi	WT
0.418462	Control RNAi	WT
0.647619	Control RNAi	WT
0.354548	Control RNAi	WT
1.10227	Control RNAi	WT
1.10516	Control RNAi	WT
0.607512	Control RNAi	WT
0.935364	Control RNAi	WT
1.00345	Control RNAi	WT
1.09919	Control RNAi	WT
0.674122	Control RNAi	WT
3.15993	Control RNAi	WT
1.07243	Control RNAi	WT
1.0784	Control RNAi	WT
1.34266	Control RNAi	WT
0.678999	Control RNAi	WT
1.98508	Control RNAi	WT
1.9564	Control RNAi	WT
2.74417	Control RNAi	WT
1.87657	Control RNAi	WT
0.42642	Control RNAi	WT
0.856946	Control RNAi	WT
2.09039	Control RNAi	WT
0.51395	Control RNAi	WT
0.938636	Control RNAi	WT
0.511736	Control RNAi	WT
0.857762	Control RNAi	WT
0.367459	Control RNAi	WT
0.918521	Control RNAi	WT
0.883937	Control RNAi	WT
0.48101	Control RNAi	WT
1.34832	Control RNAi	WT
0.693063	Control RNAi	WT
1.78121	Control RNAi	WT
0.459956	Control RNAi	WT
0.562569	Control RNAi	WT
0.790302	Control RNAi	WT
0.901893	Control RNAi	WT
0.738648	Control RNAi	WT
0.431568	Control RNAi	WT
0.555108	Control RNAi	WT
0.882989	Control RNAi	WT
0.521536	Control RNAi	WT
0.902335	Control RNAi	WT
1.0186	Control RNAi	WT
2.19698	Control RNAi	WT
0.621051	Control RNAi	WT
1.8414	Control RNAi	WT
0.273192	Control RNAi	WT
0.577743	Control RNAi	WT
0.787963	Control RNAi	WT
0.586973	Control RNAi	WT
2.08981	Control RNAi	WT
1.36071	Control RNAi	WT
1.36779	Control RNAi	WT
0.354372	Control RNAi	WT
0.418923	Control RNAi	WT
1.77875	Control RNAi	WT
0.630029	Control RNAi	WT
2.09221	Control RNAi	WT
1.84513	Control RNAi	WT
0.506426	Control RNAi	WT
0.868068	Control RNAi	WT
1.48621	Control RNAi	WT
0.408871	Control RNAi	WT
0.394392	Control RNAi	WT
0.293992	Control RNAi	WT
0.840945	Control RNAi	WT
1.17793	Control RNAi	WT
0.885391	Control RNAi	WT
1.14828	Control RNAi	WT
1.47211	Control RNAi	WT
1.91063	Control RNAi	WT
0.879575	Control RNAi	WT
1.44271	Control RNAi	WT
1.03915	Control RNAi	WT
1.23218	Control RNAi	WT
1.96039	Control RNAi	WT
2.49761	Control RNAi	WT
0.294941	Control RNAi	WT
1.39043	Control RNAi	WT
0.694518	Control RNAi	WT
0.806361	Control RNAi	WT
1.27751	Control RNAi	WT
0.754897	Control RNAi	WT
1.12571	Control RNAi	WT
1.14208	Control RNAi	WT
0.304424	Control RNAi	WT
0.323961	Control RNAi	WT
1.33959	Control RNAi	WT
1.68663	Control RNAi	WT
0.411084	Control RNAi	WT
0.29924	Control RNAi	WT
1.74587	Control RNAi	WT
0.411653	Control RNAi	WT
0.638627	Control RNAi	WT
0.844865	Control RNAi	WT
0.4518	Control RNAi	WT
2.05472	Control RNAi	WT
0.55397	Control RNAi	WT
2.03436	Control RNAi	WT
0.393254	Control RNAi	WT
1.88345	Control RNAi	WT
0.6079	Control RNAi	WT
0.829185	Control RNAi	WT
0.44396	Control RNAi	WT
1.27529	Control RNAi	WT
0.793337	Control RNAi	WT
2.2908	Control RNAi	WT
2.37571	Control RNAi	WT
0.823558	Control RNAi	WT
0.617953	Control RNAi	WT
1.92619	Control RNAi	WT
0.46748	Control RNAi	WT
1.10029	Control RNAi	WT
1.02746	Control RNAi	WT
0.489545	Control RNAi	WT
0.694201	Control RNAi	WT
0.897783	Control RNAi	WT
0.753443	Control RNAi	WT
1.48008	Control RNAi	WT
1.44189	Control RNAi	WT
0.915233	Control RNAi	WT
0.392812	Control RNAi	WT
0.401474	Control RNAi	WT
0.917699	Control RNAi	WT
0.557068	Control RNAi	WT
0.28552	Control RNAi	WT
0.327312	Control RNAi	WT
0.407353	Control RNAi	WT
1.40048	Control RNAi	WT
0.350452	Control RNAi	WT
0.481768	Control RNAi	WT
0.596773	Control RNAi	WT
1.1118	Control RNAi	WT
1.25936	Control RNAi	WT
0.761662	Control RNAi	WT
0.44769	Control RNAi	WT
0.463876	Control RNAi	WT
0.498902	Control RNAi	WT
0.565793	Control RNAi	WT
0.65241	Control RNAi	WT
0.865476	Control RNAi	WT
0.643685	Control RNAi	WT
1.22117	Control RNAi	WT
1.15605	Control RNAi	WT
1.27144	Control RNAi	WT
0.874454	Control RNAi	WT
0.282213	Control RNAi	WT
0.367584	Control RNAi	WT
1.17315	Control RNAi	WT
0.781921	Control RNAi	WT
0.564734	Control RNAi	WT
1.00149	Control RNAi	WT
1.10966	Control RNAi	WT
1.11803	Control RNAi	WT
0.425239	Control RNAi	WT
0.419481	Control RNAi	WT
1.00671	Control RNAi	WT
0.633214	Control RNAi	WT
0.507155	Control RNAi	WT
1.37859	Control RNAi	WT
0.543161	Control RNAi	WT
0.615327	Control RNAi	WT
0.870439	Control RNAi	WT
0.372113	Control RNAi	WT
0.56934	Control RNAi	WT
2.16896	Control RNAi	WT
1.60975	Control RNAi	WT
0.797736	Control RNAi	WT
1.26842	Control RNAi	WT
1.31011	Control RNAi	WT
1.23004	Control RNAi	WT
1.45636	Control RNAi	WT
1.27295	Control RNAi	WT
0.936463	Control RNAi	WT
0.338871	Control RNAi	WT
0.964946	Control RNAi	WT
1.18973	Control RNAi	WT
1.01147	Control RNAi	WT
0.833205	Control RNAi	WT
0.450037	Control RNAi	WT
1.19764	Control RNAi	WT
1.11081	Control RNAi	WT
1.00134	Control RNAi	WT
1.12018	Control RNAi	WT
1.8512	Control RNAi	WT
0.497021	Control RNAi	WT
1.35541	Control RNAi	WT
0.656707	Control RNAi	WT
0.794128	Control RNAi	WT
0.684805	Control RNAi	WT
1.66357	Control RNAi	WT
0.621852	Control RNAi	WT
0.304477	Control RNAi	WT
1.63585	Control RNAi	WT
1.03304	Control RNAi	WT
1.17254	Control RNAi	WT
0.728181	Control RNAi	WT
0.42332	Control RNAi	WT
1.46926	Control RNAi	WT
0.445047	Control RNAi	WT
0.650104	Control RNAi	WT
0.256495	Control RNAi	WT
0.982526	Control RNAi	WT
0.732173	Control RNAi	WT
0.56412	Control RNAi	WT
0.304477	Control RNAi	WT
0.834971	Control RNAi	WT
1.20977	Control RNAi	WT
0.300946	Control RNAi	WT
0.397294	Control RNAi	WT
0.364283	Control RNAi	WT
1.64054	Control RNAi	WT
0.509074	Control RNAi	WT
0.870209	Control RNAi	WT
0.625767	Control RNAi	WT
3.19855	Control RNAi	WT
0.443281	Control RNAi	WT
0.662541	Control RNAi	WT
0.502472	Control RNAi	WT
0.621852	Control RNAi	WT
0.631449	Control RNAi	WT
0.572795	Control RNAi	WT
0.759581	Control RNAi	WT
0.699238	Control RNAi	WT
0.911589	Control RNAi	WT
1.47394	Control RNAi	WT
0.655862	Control RNAi	WT
1.03512	Control RNAi	WT
1.20017	Control RNAi	WT
0.690563	Control RNAi	WT
0.740158	Control RNAi	WT
0.634519	Control RNAi	WT
1.05477	Control RNAi	WT
1.09561	Control RNAi	WT
0.992583	Control RNAi	WT
1.18298	Control RNAi	WT
0.646189	Control RNAi	WT
0.650718	Control RNAi	WT
0.37933	Control RNAi	WT
0.267396	Control RNAi	WT
0.765262	Control RNAi	WT
0.49894	Control RNAi	WT
1.71078	Control RNAi	WT
1.34312	Control RNAi	WT
0.730791	Control RNAi	WT
0.796892	Control RNAi	WT
1.91546	Control RNAi	WT
0.647187	Control RNAi	WT
1.27856	Control RNAi	WT
0.470688	Control RNAi	WT
0.71671	mex-6 RNAi	WT
0.566486	mex-6 RNAi	WT
0.78776	mex-6 RNAi	WT
0.973668	mex-6 RNAi	WT
0.756775	mex-6 RNAi	WT
0.481816	mex-6 RNAi	WT
0.844233	mex-6 RNAi	WT
0.876652	mex-6 RNAi	WT
0.666848	mex-6 RNAi	WT
0.344177	mex-6 RNAi	WT
1.58484	mex-6 RNAi	WT
0.220796	mex-6 RNAi	WT
0.150941	mex-6 RNAi	WT
0.670273	mex-6 RNAi	WT
0.455849	mex-6 RNAi	WT
0.546971	mex-6 RNAi	WT
1.89142	mex-6 RNAi	WT
0.193634	mex-6 RNAi	WT
1.71077	mex-6 RNAi	WT
0.63419	mex-6 RNAi	WT
0.346726	mex-6 RNAi	WT
0.875377	mex-6 RNAi	WT
0.856977	mex-6 RNAi	WT
0.629332	mex-6 RNAi	WT
0.495038	mex-6 RNAi	WT
0.430759	mex-6 RNAi	WT
1.21095	mex-6 RNAi	WT
1.74781	mex-6 RNAi	WT
0.145763	mex-6 RNAi	WT
0.867651	mex-6 RNAi	WT
1.01015	mex-6 RNAi	WT
1.92264	mex-6 RNAi	WT
0.276632	mex-6 RNAi	WT
0.436733	mex-6 RNAi	WT
0.581301	mex-6 RNAi	WT
0.257436	mex-6 RNAi	WT
0.304829	mex-6 RNAi	WT
0.321954	mex-6 RNAi	WT
0.56561	mex-6 RNAi	WT
0.324025	mex-6 RNAi	WT
0.211237	mex-6 RNAi	WT
0.979801	mex-6 RNAi	WT
0.753191	mex-6 RNAi	WT
0.391092	mex-6 RNAi	WT
0.15341	mex-6 RNAi	WT
0.300607	mex-6 RNAi	WT
0.931134	mex-6 RNAi	WT
0.320042	mex-6 RNAi	WT
0.38687	mex-6 RNAi	WT
0.597789	mex-6 RNAi	WT
0.479028	mex-6 RNAi	WT
0.413793	mex-6 RNAi	WT
1.18005	mex-6 RNAi	WT
0.195148	mex-6 RNAi	WT
0.25879	mex-6 RNAi	WT
0.427334	mex-6 RNAi	WT
0.463814	mex-6 RNAi	WT
0.150702	mex-6 RNAi	WT
0.373967	mex-6 RNAi	WT
0.467558	mex-6 RNAi	WT
3.06812	mex-6 RNAi	WT
0.286987	mex-6 RNAi	WT
1.10621	mex-6 RNAi	WT
0.326335	mex-6 RNAi	WT
0.301244	mex-6 RNAi	WT
0.205503	mex-6 RNAi	WT
0.260781	mex-6 RNAi	WT
0.167508	mex-6 RNAi	WT
0.191085	mex-6 RNAi	WT
0.205264	mex-6 RNAi	WT
1.25484	mex-6 RNAi	WT
0.177067	mex-6 RNAi	WT
0.224061	mex-6 RNAi	WT
0.617224	mex-6 RNAi	WT
0.860482	mex-6 RNAi	WT
0.346009	mex-6 RNAi	WT
2.73087	mex-6 RNAi	WT
1.63494	mex-6 RNAi	WT
1.04886	mex-6 RNAi	WT
0.366798	mex-6 RNAi	WT
0.608702	mex-6 RNAi	WT
0.461823	mex-6 RNAi	WT
0.726268	mex-6 RNAi	WT
0.570787	mex-6 RNAi	WT
0.255524	mex-6 RNAi	WT
0.880475	mex-6 RNAi	WT
0.243576	mex-6 RNAi	WT
0.155322	mex-6 RNAi	WT
0.201281	mex-6 RNAi	WT
0.18782	mex-6 RNAi	WT
0.388543	mex-6 RNAi	WT
0.220238	mex-6 RNAi	WT
0.269065	mex-6 RNAi	WT
0.224619	mex-6 RNAi	WT
0.766652	mex-6 RNAi	WT
0.182244	mex-6 RNAi	WT
1.60794	mex-6 RNAi	WT
0.545936	mex-6 RNAi	WT
0.191324	mex-6 RNAi	WT
0.144569	mex-6 RNAi	WT
0.326574	mex-6 RNAi	WT
0.155003	mex-6 RNAi	WT
0.179377	mex-6 RNAi	WT
0.195068	mex-6 RNAi	WT
0.162251	mex-6 RNAi	WT
0.440875	mex-6 RNAi	WT
0.162092	mex-6 RNAi	WT
0.135409	mex-6 RNAi	WT
0.584408	mex-6 RNAi	WT
1.07865	mex-6 RNAi	WT
2.80599	mex-6 RNAi	WT
0.195387	mex-6 RNAi	WT
0.18312	mex-6 RNAi	WT
0.340274	mex-6 RNAi	WT
1.02496	mex-6 RNAi	WT
1.24146	mex-6 RNAi	WT
1.70511	mex-6 RNAi	WT
0.304112	mex-6 RNAi	WT
1.33871	mex-6 RNAi	WT
0.840489	mex-6 RNAi	WT
0.340194	mex-6 RNAi	WT
1.15304	mex-6 RNAi	WT
0.25425	mex-6 RNAi	WT
0.294076	mex-6 RNAi	WT
1.01286	mex-6 RNAi	WT
0.259029	mex-6 RNAi	WT
0.459513	mex-6 RNAi	WT
0.248833	mex-6 RNAi	WT
0.653068	mex-6 RNAi	WT
0.852278	mex-6 RNAi	WT
0.240549	mex-6 RNAi	WT
0.429086	mex-6 RNAi	WT
0.216972	mex-6 RNAi	WT
1.48647	mex-6 RNAi	WT
1.7639	mex-6 RNAi	WT
0.394756	mex-6 RNAi	WT
0.448681	mex-6 RNAi	WT
1.15591	mex-6 RNAi	WT
0.184315	mex-6 RNAi	WT
0.490498	mex-6 RNAi	WT
0.488905	mex-6 RNAi	WT
0.683575	mex-6 RNAi	WT
0.396986	mex-6 RNAi	WT
0.266197	mex-6 RNAi	WT
0.739516	mex-6 RNAi	WT
0.417034	mex-6 RNAi	WT
0.56857	mex-6 RNAi	WT
0.755851	mex-6 RNAi	WT
0.451051	mex-6 RNAi	WT
2.80557	mex-6 RNAi	WT
0.693584	mex-6 RNAi	WT
1.41542	mex-6 RNAi	WT
0.396855	mex-6 RNAi	WT
0.359572	mex-6 RNAi	WT
2.23632	mex-6 RNAi	WT
0.630741	mex-6 RNAi	WT
0.282892	mex-6 RNAi	WT
2.79077	mex-6 RNAi	WT
1.86685	mex-6 RNAi	WT
1.12936	mex-6 RNAi	WT
1.01386	mex-6 RNAi	WT
0.740284	mex-6 RNAi	WT
2.94884	mex-6 RNAi	WT
0.359956	mex-6 RNAi	WT
1.68053	mex-6 RNAi	WT
0.73548	mex-6 RNAi	WT
0.360629	mex-6 RNAi	WT
1.46164	mex-6 RNAi	WT
2.25996	mex-6 RNAi	WT
0.234846	mex-6 RNAi	WT
0.539454	mex-6 RNAi	WT
0.505438	mex-6 RNAi	WT
0.749029	mex-6 RNAi	WT
1.45837	mex-6 RNAi	WT
0.698581	mex-6 RNAi	WT
0.415209	mex-6 RNAi	WT
0.305953	mex-6 RNAi	WT
0.449129	mex-6 RNAi	WT
1.15924	mex-6 RNAi	WT
0.193527	mex-6 RNAi	WT
0.213802	mex-6 RNAi	WT
0.176135	mex-6 RNAi	WT
0.952837	mex-6 RNAi	WT
0.221393	mex-6 RNAi	WT
0.312872	mex-6 RNAi	WT
0.473055	mex-6 RNAi	WT
0.807067	mex-6 RNAi	WT
0.292597	mex-6 RNAi	WT
0.157301	mex-6 RNAi	WT
0.404158	mex-6 RNAi	WT
0.421551	mex-6 RNAi	WT
0.760367	mex-6 RNAi	WT
0.203521	mex-6 RNAi	WT
0.179402	mex-6 RNAi	WT
0.20083	mex-6 RNAi	WT
0.250893	mex-6 RNAi	WT
0.813506	mex-6 RNAi	WT
0.236384	mex-6 RNAi	WT
0.161913	mex-6 RNAi	WT
0.198716	mex-6 RNAi	WT
0.283853	mex-6 RNAi	WT
0.215724	mex-6 RNAi	WT
0.208613	mex-6 RNAi	WT
0.194584	mex-6 RNAi	WT
0.614405	mex-6 RNAi	WT
0.185167	mex-6 RNAi	WT
0.334108	mex-6 RNAi	WT
0.185648	mex-6 RNAi	WT
0.218703	mex-6 RNAi	WT
0.117135	mex-6 RNAi	WT
0.40829	mex-6 RNAi	WT
0.278856	mex-6 RNAi	WT
0.383114	mex-6 RNAi	WT
0.165084	mex-6 RNAi	WT
1.24505	mex-6 RNAi	WT
1.12446	mex-6 RNAi	WT
0.220144	mex-6 RNAi	WT
0.390225	mex-6 RNAi	WT
4.72402	mex-6 RNAi	WT
0.803896	mex-6 RNAi	WT
1.76058	mex-6 RNAi	WT
0.204578	mex-6 RNAi	WT
2.22527	mex-6 RNAi	WT
2.32732	mex-6 RNAi	WT
0.641215	mex-6 RNAi	WT
1.24063	mex-6 RNAi	WT
0.717703	mex-6 RNAi	WT
0.681284	mex-6 RNAi	WT
0.453645	mex-6 RNAi	WT
1.38544	mex-6 RNAi	WT
0.131741	mex-6 RNAi	WT
1.34979	mex-6 RNAi	WT
0.447591	mex-6 RNAi	WT
0.219472	mex-6 RNAi	WT
0.705019	mex-6 RNAi	WT
2.26669	mex-6 RNAi	WT
0.419533	mex-6 RNAi	WT
1.58483	mex-6 RNAi	WT
1.37304	mex-6 RNAi	WT
0.310085	mex-6 RNAi	WT
0.448168	mex-6 RNAi	WT
0.127128	mex-6 RNAi	WT
0.505246	mex-6 RNAi	WT
0.255506	mex-6 RNAi	WT
0.528884	mex-6 RNAi	WT
0.871544	mex-6 RNAi	WT
0.647653	mex-6 RNAi	WT
0.382634	mex-6 RNAi	WT
0.673693	mex-6 RNAi	WT
0.222547	mex-6 RNAi	WT
1.23679	mex-6 RNAi	WT
1.52371	mex-6 RNAi	WT
0.594514	mex-6 RNAi	WT
1.29963	mex-6 RNAi	WT
1.74232	mex-6 RNAi	WT
0.215628	mex-6 RNAi	WT
0.187185	mex-6 RNAi	WT
0.794576	mex-6 RNAi	WT
0.327862	mex-6 RNAi	WT
0.633527	mex-6 RNAi	WT
0.470269	mex-6 RNAi	WT
2.18203	mex-6 RNAi	WT
0.944477	mex-6 RNAi	WT
1.89213	mex-6 RNAi	WT
0.391378	mex-6 RNAi	WT
2.51095	mex-6 RNAi	WT
3.53643	mex-6 RNAi	WT
1.67544	mex-6 RNAi	WT
0.92007	mex-6 RNAi	WT
0.67427	mex-6 RNAi	WT
0.578563	mex-6 RNAi	WT
0.578659	mex-6 RNAi	WT
0.447687	mex-6 RNAi	WT
0.33997	mex-6 RNAi	WT
0.220913	mex-6 RNAi	WT
0.39109	mex-6 RNAi	WT
0.219952	mex-6 RNAi	WT
0.315755	mex-6 RNAi	WT
0.313449	mex-6 RNAi	WT
0.699253	mex-6 RNAi	WT
0.509666	mex-6 RNAi	WT
1.17577	mex-6 RNAi	WT
0.259445	mex-6 RNAi	WT
0.737786	mex-6 RNAi	WT
0.257908	mex-6 RNAi	WT
0.36111	mex-6 RNAi	WT
1.48345	mex-6 RNAi	WT
0.307683	mex-6 RNAi	WT
1.89703	mex-6 RNAi	WT
0.253392	mex-6 RNAi	WT
1.44569	mex-6 RNAi	WT
0.328727	mex-6 RNAi	WT
0.287408	mex-6 RNAi	WT
0.398201	mex-6 RNAi	WT
0.682341	mex-6 RNAi	WT
0.265307	mex-6 RNAi	WT
0.427893	mex-6 RNAi	WT
0.384556	mex-6 RNAi	WT
0.213994	mex-6 RNAi	WT
0.211688	mex-6 RNAi	WT
0.184687	mex-6 RNAi	WT
0.977917	mex-6 RNAi	WT
0.95178	mex-6 RNAi	WT
0.3933	mex-6 RNAi	WT
0.492562	mex-6 RNAi	WT
0.229849	mex-6 RNAi	WT
0.262424	mex-6 RNAi	WT
0.193047	mex-6 RNAi	WT
0.686666	mex-6 RNAi	WT
0.296487	mex-6 RNAi	WT
0.296578	mex-6 RNAi	WT
0.212981	mex-6 RNAi	WT
0.449355	mex-6 RNAi	WT
0.21008	mex-6 RNAi	WT
0.225675	mex-6 RNAi	WT
0.329672	mex-6 RNAi	WT
0.161028	mex-6 RNAi	WT
0.196661	mex-6 RNAi	WT
0.530685	mex-6 RNAi	WT
0.262124	mex-6 RNAi	WT
0.280711	mex-6 RNAi	WT
0.371833	mex-6 RNAi	WT
0.307549	mex-6 RNAi	WT
0.792356	mex-6 RNAi	WT
0.291591	mex-6 RNAi	WT
0.751917	mex-6 RNAi	WT
0.382804	mex-6 RNAi	WT
0.241542	mex-6 RNAi	WT
0.283703	mex-6 RNAi	WT
0.170639	mex-6 RNAi	WT
0.203189	mex-6 RNAi	WT
0.912855	mex-6 RNAi	WT
0.218965	mex-6 RNAi	WT
0.345993	mex-6 RNAi	WT
0.51509	mex-6 RNAi	WT
0.488978	mex-6 RNAi	WT
1.34544	mex-6 RNAi	WT
1.30355	mex-6 RNAi	WT
0.188682	mex-6 RNAi	WT
2.07469	mex-6 RNAi	WT
0.384708	mex-6 RNAi	WT
0.306824	mex-6 RNAi	WT
0.294583	mex-6 RNAi	WT
0.226944	mex-6 RNAi	WT
0.787641	mex-6 RNAi	WT
0.40792	mex-6 RNAi	WT
0.46087	mex-6 RNAi	WT
0.341913	mex-6 RNAi	WT
0.295309	mex-6 RNAi	WT
0.387156	mex-6 RNAi	WT
0.361316	mex-6 RNAi	WT
0.208992	mex-6 RNAi	WT
0.386159	mex-6 RNAi	WT
1.8996	mex-6 RNAi	WT
0.238913	mex-6 RNAi	WT
0.142169	mex-6 RNAi	WT
0.370383	mex-6 RNAi	WT
1.97205	mex-6 RNAi	WT
0.569854	mex-6 RNAi	WT
0.389786	mex-6 RNAi	WT
0.24798	mex-6 RNAi	WT
1.24561	mex-6 RNAi	WT
0.216336	mex-6 RNAi	WT
0.371471	mex-6 RNAi	WT
1.13753	mex-6 RNAi	WT
1.63485	mex-6 RNAi	WT
1.64464	mex-6 RNAi	WT
0.22903	mex-6 RNAi	WT
0.316707	mex-6 RNAi	WT
0.288237	mex-6 RNAi	WT
0.870331	mex-6 RNAi	WT
0.323144	mex-6 RNAi	WT
0.309544	mex-6 RNAi	WT
0.264391	mex-6 RNAi	WT
0.327768	mex-6 RNAi	WT
0.256684	mex-6 RNAi	WT
0.235921	mex-6 RNAi	WT
0.695521	mex-6 RNAi	WT
0.369476	mex-6 RNAi	WT
0.293677	mex-6 RNAi	WT
0.244353	mex-6 RNAi	WT
0.280258	mex-6 RNAi	WT
0.631418	mex-6 RNAi	WT
0.897985	mex-6 RNAi	WT
1.28478	mex-6 RNAi	WT
0.291138	mex-6 RNAi	WT
0.482903	mex-6 RNAi	WT
0.318157	mex-6 RNAi	WT
0.375641	mex-6 RNAi	WT
0.271735	mex-6 RNAi	WT
0.348078	mex-6 RNAi	WT
0.648464	mex-6 RNAi	WT
0.30365	mex-6 RNAi	WT
0.55308	mex-6 RNAi	WT
0.375641	mex-6 RNAi	WT
1.41897	mex-6 RNAi	WT
1.23663	mex-6 RNAi	WT
0.389151	mex-6 RNAi	WT
0.474108	mex-6 RNAi	WT
0.545283	mex-6 RNAi	WT
0.352974	mex-6 RNAi	WT
0.315528	mex-6 RNAi	WT
0.365396	mex-6 RNAi	WT
0.249068	mex-6 RNAi	WT
0.482631	mex-6 RNAi	WT
0.269287	mex-6 RNAi	WT
0.230843	mex-6 RNAi	WT
0.145524	mex-6 RNAi	WT
0.19784	mex-6 RNAi	WT
0.368569	mex-6 RNAi	WT
0.165743	mex-6 RNAi	WT
0.230934	mex-6 RNAi	WT
0.379993	mex-6 RNAi	WT
0.50022	mex-6 RNAi	WT
0.29685	mex-6 RNAi	WT
0.343635	mex-6 RNAi	WT
0.220779	mex-6 RNAi	WT
0.246619	mex-6 RNAi	WT
0.708396	mex-6 RNAi	WT
0.312082	mex-6 RNAi	WT
0.358324	mex-6 RNAi	WT
0.260855	mex-6 RNAi	WT
0.251606	mex-6 RNAi	WT
0.67231	mex-6 RNAi	WT
0.406559	mex-6 RNAi	WT
0.250972	mex-6 RNAi	WT
0.241179	mex-6 RNAi	WT
0.321149	mex-6 RNAi	WT
0.234107	mex-6 RNAi	WT
0.636768	mex-6 RNAi	WT
0.306824	mex-6 RNAi	WT
0.240817	mex-6 RNAi	WT
0.546824	mex-6 RNAi	WT
0.272279	mex-6 RNAi	WT
0.297847	mex-6 RNAi	WT
0.290685	mex-6 RNAi	WT
0.345358	mex-6 RNAi	WT
1.03236	mex-6 RNAi	WT
1.43556	mex-6 RNAi	WT
