# Supplementary material for: The conserved helicase ZNFX-1 memorializes silenced RNAs in perinuclear condensates
Source: Nat Cell Biol. 2022 Jun 23;24(7):1129–40. doi: 10.1038/s41556-022-00940-w (PMC9276528; doi:10.1038/s41556-022-00940-w)
Supplement: Source Data Fig. 4 — Statistical source data. [file 41556_2022_940_MOESM5_ESM.xlsx]

## Sheet: Sheet1
max_mex6_value	RNAi	Time	Worm			n=
1.1238	Control RNAi	4hr	worm1		Control 4hr	147
0.42384	Control RNAi	4hr	worm1		mex-6 4hr	182
0.917189	Control RNAi	4hr	worm1		Control 8hr	171
1.71935	Control RNAi	4hr	worm1		mex-6 8hr	183
0.474178	Control RNAi	4hr	worm1		Control 24hr	186
1.7744	Control RNAi	4hr	worm1		mex-6 24hr	217
0.802657	Control RNAi	4hr	worm1		Control F1	339
1.94776	Control RNAi	4hr	worm1		mex-6 F1	278
0.528349	Control RNAi	4hr	worm1
1.09301	Control RNAi	4hr	worm1
2.63183	Control RNAi	4hr	worm1
0.940796	Control RNAi	4hr	worm1
0.718907	Control RNAi	4hr	worm1
1.99837	Control RNAi	4hr	worm1
2.32543	Control RNAi	4hr	worm1
2.21128	Control RNAi	4hr	worm1
0.415898	Control RNAi	4hr	worm1
0.358002	Control RNAi	4hr	worm1
0.634939	Control RNAi	4hr	worm1
0.48338	Control RNAi	4hr	worm1
0.567238	Control RNAi	4hr	worm1
2.20454	Control RNAi	4hr	worm1
1.30033	Control RNAi	4hr	worm1
0.535196	Control RNAi	4hr	worm1
0.993653	Control RNAi	4hr	worm1
1.7371	Control RNAi	4hr	worm1
1.01441	Control RNAi	4hr	worm1
1.56757	Control RNAi	4hr	worm1
1.86215	Control RNAi	4hr	worm1
0.757085	Control RNAi	4hr	worm1
1.03818	Control RNAi	4hr	worm1
0.68555	Control RNAi	4hr	worm1
0.976125	Control RNAi	4hr	worm1
0.859402	Control RNAi	4hr	worm1
1.90728	Control RNAi	4hr	worm1
0.67224	Control RNAi	4hr	worm1
0.464756	Control RNAi	4hr	worm1
0.496142	Control RNAi	4hr	worm1
0.603061	Control RNAi	4hr	worm1
1.05511	Control RNAi	4hr	worm1
0.609633	Control RNAi	4hr	worm1
1.06979	Control RNAi	4hr	worm1
0.845873	Control RNAi	4hr	worm1
1.49872	Control RNAi	4hr	worm1
1.07417	Control RNAi	4hr	worm1
1.13157	Control RNAi	4hr	worm1
0.795591	Control RNAi	4hr	worm1
2.19238	Control RNAi	4hr	worm1
0.454261	Control RNAi	4hr	worm2
2.23896	Control RNAi	4hr	worm2
0.441268	Control RNAi	4hr	worm2
0.66103	Control RNAi	4hr	worm2
0.637968	Control RNAi	4hr	worm2
0.506572	Control RNAi	4hr	worm2
0.470967	Control RNAi	4hr	worm2
0.506235	Control RNAi	4hr	worm2
1.236	Control RNAi	4hr	worm2
0.471529	Control RNAi	4hr	worm2
1.01219	Control RNAi	4hr	worm2
1.77148	Control RNAi	4hr	worm2
1.34372	Control RNAi	4hr	worm2
1.19044	Control RNAi	4hr	worm2
0.713228	Control RNAi	4hr	worm2
1.96582	Control RNAi	4hr	worm2
1.94962	Control RNAi	4hr	worm2
2.32452	Control RNAi	4hr	worm2
0.800301	Control RNAi	4hr	worm2
0.586613	Control RNAi	4hr	worm2
0.348908	Control RNAi	4hr	worm2
2.3667	Control RNAi	4hr	worm2
0.990645	Control RNAi	4hr	worm2
2.69778	Control RNAi	4hr	worm2
0.489698	Control RNAi	4hr	worm2
1.24511	Control RNAi	4hr	worm2
0.399757	Control RNAi	4hr	worm2
0.358808	Control RNAi	4hr	worm2
0.266729	Control RNAi	4hr	worm2
0.371857	Control RNAi	4hr	worm2
1.44457	Control RNAi	4hr	worm2
0.750633	Control RNAi	4hr	worm2
2.33042	Control RNAi	4hr	worm2
0.248786	Control RNAi	4hr	worm2
0.590607	Control RNAi	4hr	worm2
0.870611	Control RNAi	4hr	worm2
0.954365	Control RNAi	4hr	worm2
1.40891	Control RNAi	4hr	worm2
2.63518	Control RNAi	4hr	worm2
0.778364	Control RNAi	4hr	worm2
0.889342	Control RNAi	4hr	worm2
0.596907	Control RNAi	4hr	worm2
1.15776	Control RNAi	4hr	worm2
0.470742	Control RNAi	4hr	worm2
2.27867	Control RNAi	4hr	worm2
2.28385	Control RNAi	4hr	worm2
0.509835	Control RNAi	4hr	worm2
1.29259	Control RNAi	4hr	worm2
1.23611	Control RNAi	4hr	worm3
1.42517	Control RNAi	4hr	worm3
1.97698	Control RNAi	4hr	worm3
0.485054	Control RNAi	4hr	worm3
1.15164	Control RNAi	4hr	worm3
1.00301	Control RNAi	4hr	worm3
1.45314	Control RNAi	4hr	worm3
1.31545	Control RNAi	4hr	worm3
0.805534	Control RNAi	4hr	worm3
0.379324	Control RNAi	4hr	worm3
0.86267	Control RNAi	4hr	worm3
0.583318	Control RNAi	4hr	worm3
1.81747	Control RNAi	4hr	worm3
0.749537	Control RNAi	4hr	worm3
0.518462	Control RNAi	4hr	worm3
0.459049	Control RNAi	4hr	worm3
1.9952	Control RNAi	4hr	worm3
1.12937	Control RNAi	4hr	worm3
0.774277	Control RNAi	4hr	worm3
1.50831	Control RNAi	4hr	worm3
1.87827	Control RNAi	4hr	worm3
0.902722	Control RNAi	4hr	worm3
0.57003	Control RNAi	4hr	worm3
0.593821	Control RNAi	4hr	worm3
1.71667	Control RNAi	4hr	worm3
1.29717	Control RNAi	4hr	worm3
0.804268	Control RNAi	4hr	worm3
1.3164	Control RNAi	4hr	worm3
0.418997	Control RNAi	4hr	worm3
0.734668	Control RNAi	4hr	worm3
0.994089	Control RNAi	4hr	worm3
0.413808	Control RNAi	4hr	worm3
1.31621	Control RNAi	4hr	worm3
0.553895	Control RNAi	4hr	worm3
0.483978	Control RNAi	4hr	worm3
0.938218	Control RNAi	4hr	worm3
1.64043	Control RNAi	4hr	worm3
1.00851	Control RNAi	4hr	worm3
1.56652	Control RNAi	4hr	worm3
0.498341	Control RNAi	4hr	worm3
1.79443	Control RNAi	4hr	worm3
1.19966	Control RNAi	4hr	worm3
1.26041	Control RNAi	4hr	worm3
1.30014	Control RNAi	4hr	worm3
0.399951	Control RNAi	4hr	worm3
0.473855	Control RNAi	4hr	worm3
1.16265	Control RNAi	4hr	worm3
1.11526	Control RNAi	4hr	worm3
0.498784	Control RNAi	4hr	worm3
1.12481	Control RNAi	4hr	worm3
0.395585	Control RNAi	4hr	worm3
1.60062	mex-6 RNAi	4hr	worm4
1.67782	mex-6 RNAi	4hr	worm4
0.537726	mex-6 RNAi	4hr	worm4
1.19941	mex-6 RNAi	4hr	worm4
0.47252	mex-6 RNAi	4hr	worm4
1.59458	mex-6 RNAi	4hr	worm4
0.63508	mex-6 RNAi	4hr	worm4
0.614655	mex-6 RNAi	4hr	worm4
0.370393	mex-6 RNAi	4hr	worm4
2.16993	mex-6 RNAi	4hr	worm4
0.848388	mex-6 RNAi	4hr	worm4
1.07279	mex-6 RNAi	4hr	worm4
1.20102	mex-6 RNAi	4hr	worm4
1.21106	mex-6 RNAi	4hr	worm4
2.31698	mex-6 RNAi	4hr	worm4
0.672842	mex-6 RNAi	4hr	worm4
1.0372	mex-6 RNAi	4hr	worm4
0.887203	mex-6 RNAi	4hr	worm4
1.17632	mex-6 RNAi	4hr	worm4
1.07896	mex-6 RNAi	4hr	worm4
1.32821	mex-6 RNAi	4hr	worm4
1.11876	mex-6 RNAi	4hr	worm4
0.714676	mex-6 RNAi	4hr	worm4
2.79911	mex-6 RNAi	4hr	worm4
0.647434	mex-6 RNAi	4hr	worm4
1.86249	mex-6 RNAi	4hr	worm4
0.861794	mex-6 RNAi	4hr	worm4
0.253737	mex-6 RNAi	4hr	worm4
0.42451	mex-6 RNAi	4hr	worm4
0.561942	mex-6 RNAi	4hr	worm4
0.298097	mex-6 RNAi	4hr	worm4
0.478486	mex-6 RNAi	4hr	worm4
0.423878	mex-6 RNAi	4hr	worm4
1.02274	mex-6 RNAi	4hr	worm4
1.19548	mex-6 RNAi	4hr	worm4
0.68302	mex-6 RNAi	4hr	worm4
0.710324	mex-6 RNAi	4hr	worm4
0.728854	mex-6 RNAi	4hr	worm4
1.08184	mex-6 RNAi	4hr	worm4
1.06064	mex-6 RNAi	4hr	worm4
0.496525	mex-6 RNAi	4hr	worm4
2.26588	mex-6 RNAi	4hr	worm4
0.396995	mex-6 RNAi	4hr	worm4
1.89366	mex-6 RNAi	4hr	worm4
1.98519	mex-6 RNAi	4hr	worm4
0.596405	mex-6 RNAi	4hr	worm4
0.833788	mex-6 RNAi	4hr	worm4
0.368288	mex-6 RNAi	4hr	worm4
1.9894	mex-6 RNAi	4hr	worm4
1.54938	mex-6 RNAi	4hr	worm4
1.61157	mex-6 RNAi	4hr	worm4
0.440303	mex-6 RNAi	4hr	worm4
0.615848	mex-6 RNAi	4hr	worm4
1.21815	mex-6 RNAi	4hr	worm4
0.494489	mex-6 RNAi	4hr	worm4
1.05461	mex-6 RNAi	4hr	worm4
1.49133	mex-6 RNAi	4hr	worm4
0.4801	mex-6 RNAi	4hr	worm4
1.37215	mex-6 RNAi	4hr	worm4
0.498209	mex-6 RNAi	4hr	worm4
0.966167	mex-6 RNAi	4hr	worm4
1.37938	mex-6 RNAi	4hr	worm4
2.29492	mex-6 RNAi	4hr	worm5
1.82891	mex-6 RNAi	4hr	worm5
1.11885	mex-6 RNAi	4hr	worm5
0.39497	mex-6 RNAi	4hr	worm5
0.54743	mex-6 RNAi	4hr	worm5
0.557657	mex-6 RNAi	4hr	worm5
0.523549	mex-6 RNAi	4hr	worm5
0.529962	mex-6 RNAi	4hr	worm5
0.692261	mex-6 RNAi	4hr	worm5
1.86556	mex-6 RNAi	4hr	worm5
0.501825	mex-6 RNAi	4hr	worm5
1.24456	mex-6 RNAi	4hr	worm5
0.776452	mex-6 RNAi	4hr	worm5
0.94942	mex-6 RNAi	4hr	worm5
0.522775	mex-6 RNAi	4hr	worm5
0.593312	mex-6 RNAi	4hr	worm5
1.06125	mex-6 RNAi	4hr	worm5
0.541681	mex-6 RNAi	4hr	worm5
1.22073	mex-6 RNAi	4hr	worm5
1.03333	mex-6 RNAi	4hr	worm5
0.556883	mex-6 RNAi	4hr	worm5
1.39845	mex-6 RNAi	4hr	worm5
0.605584	mex-6 RNAi	4hr	worm5
2.23897	mex-6 RNAi	4hr	worm5
0.613378	mex-6 RNAi	4hr	worm5
0.455611	mex-6 RNAi	4hr	worm5
2.4487	mex-6 RNAi	4hr	worm5
0.894473	mex-6 RNAi	4hr	worm5
0.68513	mex-6 RNAi	4hr	worm5
2.10536	mex-6 RNAi	4hr	worm5
0.872969	mex-6 RNAi	4hr	worm5
0.661305	mex-6 RNAi	4hr	worm5
2.53809	mex-6 RNAi	4hr	worm5
0.897292	mex-6 RNAi	4hr	worm5
0.767441	mex-6 RNAi	4hr	worm5
1.11808	mex-6 RNAi	4hr	worm5
1.03123	mex-6 RNAi	4hr	worm5
1.25898	mex-6 RNAi	4hr	worm5
0.570647	mex-6 RNAi	4hr	worm5
0.655888	mex-6 RNAi	4hr	worm5
1.33322	mex-6 RNAi	4hr	worm5
2.24693	mex-6 RNAi	4hr	worm5
0.976839	mex-6 RNAi	4hr	worm5
2.01321	mex-6 RNAi	4hr	worm5
0.722444	mex-6 RNAi	4hr	worm5
0.894252	mex-6 RNAi	4hr	worm5
1.48906	mex-6 RNAi	4hr	worm5
0.488723	mex-6 RNAi	4hr	worm5
0.770647	mex-6 RNAi	4hr	worm5
0.826922	mex-6 RNAi	4hr	worm5
1.47855	mex-6 RNAi	4hr	worm5
0.548038	mex-6 RNAi	4hr	worm5
0.539359	mex-6 RNAi	4hr	worm5
0.463682	mex-6 RNAi	4hr	worm5
2.28707	mex-6 RNAi	4hr	worm5
1.29359	mex-6 RNAi	4hr	worm5
0.46534	mex-6 RNAi	4hr	worm5
0.598342	mex-6 RNAi	4hr	worm5
0.44544	mex-6 RNAi	4hr	worm5
0.457822	mex-6 RNAi	4hr	worm5
2.55644	mex-6 RNAi	4hr	worm5
0.824876	mex-6 RNAi	4hr	worm5
2.11133	mex-6 RNAi	4hr	worm5
0.633721	mex-6 RNAi	4hr	worm5
0.491181	mex-6 RNAi	4hr	worm6
1.62317	mex-6 RNAi	4hr	worm6
2.1175	mex-6 RNAi	4hr	worm6
1.71935	mex-6 RNAi	4hr	worm6
0.813222	mex-6 RNAi	4hr	worm6
0.927639	mex-6 RNAi	4hr	worm6
1.06702	mex-6 RNAi	4hr	worm6
2.8983	mex-6 RNAi	4hr	worm6
0.428882	mex-6 RNAi	4hr	worm6
0.951031	mex-6 RNAi	4hr	worm6
1.5896	mex-6 RNAi	4hr	worm6
0.639051	mex-6 RNAi	4hr	worm6
1.36452	mex-6 RNAi	4hr	worm6
0.962728	mex-6 RNAi	4hr	worm6
0.561177	mex-6 RNAi	4hr	worm6
1.30883	mex-6 RNAi	4hr	worm6
1.45385	mex-6 RNAi	4hr	worm6
0.777527	mex-6 RNAi	4hr	worm6
0.834857	mex-6 RNAi	4hr	worm6
1.32986	mex-6 RNAi	4hr	worm6
0.387976	mex-6 RNAi	4hr	worm6
2.94557	mex-6 RNAi	4hr	worm6
1.12569	mex-6 RNAi	4hr	worm6
2.38773	mex-6 RNAi	4hr	worm6
0.384461	mex-6 RNAi	4hr	worm6
2.88903	mex-6 RNAi	4hr	worm6
0.453426	mex-6 RNAi	4hr	worm6
2.79752	mex-6 RNAi	4hr	worm6
2.33095	mex-6 RNAi	4hr	worm6
0.972303	mex-6 RNAi	4hr	worm6
0.40549	mex-6 RNAi	4hr	worm6
1.51245	mex-6 RNAi	4hr	worm6
0.537663	mex-6 RNAi	4hr	worm6
0.518452	mex-6 RNAi	4hr	worm6
2.35331	mex-6 RNAi	4hr	worm6
1.87934	mex-6 RNAi	4hr	worm6
2.896	mex-6 RNAi	4hr	worm6
1.16078	mex-6 RNAi	4hr	worm6
1.41021	mex-6 RNAi	4hr	worm6
2.6145	mex-6 RNAi	4hr	worm6
1.31968	mex-6 RNAi	4hr	worm6
0.985635	mex-6 RNAi	4hr	worm6
1.23944	mex-6 RNAi	4hr	worm6
1.01351	mex-6 RNAi	4hr	worm6
0.522816	mex-6 RNAi	4hr	worm6
1.71256	mex-6 RNAi	4hr	worm6
0.487121	mex-6 RNAi	4hr	worm6
0.484879	mex-6 RNAi	4hr	worm6
0.31598	mex-6 RNAi	4hr	worm6
1.99527	mex-6 RNAi	4hr	worm6
0.361068	mex-6 RNAi	4hr	worm6
0.7265	mex-6 RNAi	4hr	worm6
1.97939	mex-6 RNAi	4hr	worm6
0.639172	mex-6 RNAi	4hr	worm6
2.58547	mex-6 RNAi	4hr	worm6
1.32822	mex-6 RNAi	4hr	worm6
0.791981	Control RNAi	8hr	worm1
0.60876	Control RNAi	8hr	worm1
1.15445	Control RNAi	8hr	worm1
1.03083	Control RNAi	8hr	worm1
0.383947	Control RNAi	8hr	worm1
1.10519	Control RNAi	8hr	worm1
0.428505	Control RNAi	8hr	worm1
0.332879	Control RNAi	8hr	worm1
0.54583	Control RNAi	8hr	worm1
1.00045	Control RNAi	8hr	worm1
0.34156	Control RNAi	8hr	worm1
0.538669	Control RNAi	8hr	worm1
0.760444	Control RNAi	8hr	worm1
1.25615	Control RNAi	8hr	worm1
1.23054	Control RNAi	8hr	worm1
1.47373	Control RNAi	8hr	worm1
0.450928	Control RNAi	8hr	worm1
0.543877	Control RNAi	8hr	worm1
0.36731	Control RNAi	8hr	worm1
2.39475	Control RNAi	8hr	worm1
0.54894	Control RNAi	8hr	worm1
1.41137	Control RNAi	8hr	worm1
2.38752	Control RNAi	8hr	worm1
0.371506	Control RNAi	8hr	worm1
0.918999	Control RNAi	8hr	worm1
0.889487	Control RNAi	8hr	worm1
0.997047	Control RNAi	8hr	worm1
0.451724	Control RNAi	8hr	worm1
0.840806	Control RNAi	8hr	worm1
0.894044	Control RNAi	8hr	worm1
1.62816	Control RNAi	8hr	worm1
1.04681	Control RNAi	8hr	worm1
0.935202	Control RNAi	8hr	worm1
1.40797	Control RNAi	8hr	worm1
0.467492	Control RNAi	8hr	worm1
1.5295	Control RNAi	8hr	worm1
0.393929	Control RNAi	8hr	worm1
0.377871	Control RNAi	8hr	worm1
1.54751	Control RNAi	8hr	worm1
2.54962	Control RNAi	8hr	worm1
2.59967	Control RNAi	8hr	worm1
0.663083	Control RNAi	8hr	worm1
0.611002	Control RNAi	8hr	worm1
0.822289	Control RNAi	8hr	worm1
2.20538	Control RNAi	8hr	worm1
0.527385	Control RNAi	8hr	worm1
0.660768	Control RNAi	8hr	worm1
1.69389	Control RNAi	8hr	worm2
2.13739	Control RNAi	8hr	worm2
0.414713	Control RNAi	8hr	worm2
1.8998	Control RNAi	8hr	worm2
1.07953	Control RNAi	8hr	worm2
2.44349	Control RNAi	8hr	worm2
0.434276	Control RNAi	8hr	worm2
0.587817	Control RNAi	8hr	worm2
2.02508	Control RNAi	8hr	worm2
2.02693	Control RNAi	8hr	worm2
1.1016	Control RNAi	8hr	worm2
2.31195	Control RNAi	8hr	worm2
2.54637	Control RNAi	8hr	worm2
1.68276	Control RNAi	8hr	worm2
0.726999	Control RNAi	8hr	worm2
1.1595	Control RNAi	8hr	worm2
1.35098	Control RNAi	8hr	worm2
1.77551	Control RNAi	8hr	worm2
2.62212	Control RNAi	8hr	worm2
0.483942	Control RNAi	8hr	worm2
0.66831	Control RNAi	8hr	worm2
1.63244	Control RNAi	8hr	worm2
0.656651	Control RNAi	8hr	worm2
0.934883	Control RNAi	8hr	worm2
0.421102	Control RNAi	8hr	worm2
0.538086	Control RNAi	8hr	worm2
2.51015	Control RNAi	8hr	worm2
0.584853	Control RNAi	8hr	worm2
1.8506	Control RNAi	8hr	worm2
3.15856	Control RNAi	8hr	worm2
0.999632	Control RNAi	8hr	worm2
0.919403	Control RNAi	8hr	worm2
0.601518	Control RNAi	8hr	worm2
0.402132	Control RNAi	8hr	worm2
1.50742	Control RNAi	8hr	worm2
0.478606	Control RNAi	8hr	worm2
1.05509	Control RNAi	8hr	worm2
2.47886	Control RNAi	8hr	worm2
2.09049	Control RNAi	8hr	worm2
0.990608	Control RNAi	8hr	worm2
0.92487	Control RNAi	8hr	worm2
0.913014	Control RNAi	8hr	worm2
2.05091	Control RNAi	8hr	worm2
0.554196	Control RNAi	8hr	worm3
1.04208	Control RNAi	8hr	worm3
1.96196	Control RNAi	8hr	worm3
1.8211	Control RNAi	8hr	worm3
0.455358	Control RNAi	8hr	worm3
0.537203	Control RNAi	8hr	worm3
1.79282	Control RNAi	8hr	worm3
1.46816	Control RNAi	8hr	worm3
2.32226	Control RNAi	8hr	worm3
1.35711	Control RNAi	8hr	worm3
2.29113	Control RNAi	8hr	worm3
0.980679	Control RNAi	8hr	worm3
1.07992	Control RNAi	8hr	worm3
0.794354	Control RNAi	8hr	worm3
0.47859	Control RNAi	8hr	worm3
0.698503	Control RNAi	8hr	worm3
0.751141	Control RNAi	8hr	worm3
0.744504	Control RNAi	8hr	worm3
0.904941	Control RNAi	8hr	worm3
1.5137	Control RNAi	8hr	worm3
1.51529	Control RNAi	8hr	worm3
0.420907	Control RNAi	8hr	worm3
0.861928	Control RNAi	8hr	worm3
0.972581	Control RNAi	8hr	worm3
1.25854	Control RNAi	8hr	worm3
2.30918	Control RNAi	8hr	worm3
1.04148	Control RNAi	8hr	worm3
0.342713	Control RNAi	8hr	worm3
0.873345	Control RNAi	8hr	worm3
0.423032	Control RNAi	8hr	worm3
0.364419	Control RNAi	8hr	worm3
0.919478	Control RNAi	8hr	worm3
0.783933	Control RNAi	8hr	worm3
0.965146	Control RNAi	8hr	worm3
0.98818	Control RNAi	8hr	worm3
0.964084	Control RNAi	8hr	worm3
1.4363	Control RNAi	8hr	worm3
1.20152	Control RNAi	8hr	worm3
0.375836	Control RNAi	8hr	worm3
1.05257	Control RNAi	8hr	worm3
0.376367	Control RNAi	8hr	worm3
0.734945	Control RNAi	8hr	worm3
0.946627	Control RNAi	8hr	worm3
0.772515	Control RNAi	8hr	worm3
1.68164	Control RNAi	8hr	worm3
1.78094	Control RNAi	8hr	worm3
1.76594	Control RNAi	8hr	worm3
2.44161	Control RNAi	8hr	worm3
0.401989	Control RNAi	8hr	worm3
0.713637	Control RNAi	8hr	worm3
1.6912	Control RNAi	8hr	worm3
1.05927	Control RNAi	8hr	worm3
0.848718	Control RNAi	8hr	worm3
0.631328	Control RNAi	8hr	worm3
0.52406	Control RNAi	8hr	worm3
0.388183	Control RNAi	8hr	worm3
0.547624	Control RNAi	8hr	worm3
2.8734	Control RNAi	8hr	worm3
0.416261	Control RNAi	8hr	worm3
2.14078	Control RNAi	8hr	worm3
0.804444	Control RNAi	8hr	worm3
0.869561	Control RNAi	8hr	worm3
0.76382	Control RNAi	8hr	worm3
1.34596	Control RNAi	8hr	worm3
0.974639	Control RNAi	8hr	worm3
1.35977	Control RNAi	8hr	worm3
0.787783	Control RNAi	8hr	worm3
2.13467	Control RNAi	8hr	worm3
1.68794	Control RNAi	8hr	worm3
1.17225	Control RNAi	8hr	worm3
0.979949	Control RNAi	8hr	worm3
0.83053	Control RNAi	8hr	worm3
0.335412	Control RNAi	8hr	worm3
1.38805	Control RNAi	8hr	worm3
1.4839	Control RNAi	8hr	worm3
0.500429	Control RNAi	8hr	worm3
1.53839	Control RNAi	8hr	worm3
0.331031	Control RNAi	8hr	worm3
0.412212	Control RNAi	8hr	worm3
0.441618	Control RNAi	8hr	worm3
1.27195	Control RNAi	8hr	worm3
1.36578	mex-6 RNAi	8hr	worm4
0.78917	mex-6 RNAi	8hr	worm4
0.550763	mex-6 RNAi	8hr	worm4
1.26311	mex-6 RNAi	8hr	worm4
0.745353	mex-6 RNAi	8hr	worm4
0.358932	mex-6 RNAi	8hr	worm4
1.49159	mex-6 RNAi	8hr	worm4
1.75043	mex-6 RNAi	8hr	worm4
1.0348	mex-6 RNAi	8hr	worm4
0.917918	mex-6 RNAi	8hr	worm4
0.586709	mex-6 RNAi	8hr	worm4
1.27368	mex-6 RNAi	8hr	worm4
0.316584	mex-6 RNAi	8hr	worm4
0.592935	mex-6 RNAi	8hr	worm4
1.04954	mex-6 RNAi	8hr	worm4
0.823354	mex-6 RNAi	8hr	worm4
1.65963	mex-6 RNAi	8hr	worm4
1.38293	mex-6 RNAi	8hr	worm4
1.23585	mex-6 RNAi	8hr	worm4
0.807848	mex-6 RNAi	8hr	worm4
0.591466	mex-6 RNAi	8hr	worm4
0.790227	mex-6 RNAi	8hr	worm4
2.1671	mex-6 RNAi	8hr	worm4
1.52266	mex-6 RNAi	8hr	worm4
0.977887	mex-6 RNAi	8hr	worm4
1.27497	mex-6 RNAi	8hr	worm4
0.643917	mex-6 RNAi	8hr	worm4
1.10476	mex-6 RNAi	8hr	worm4
1.11656	mex-6 RNAi	8hr	worm4
1.65569	mex-6 RNAi	8hr	worm4
0.578133	mex-6 RNAi	8hr	worm4
1.20813	mex-6 RNAi	8hr	worm4
1.61675	mex-6 RNAi	8hr	worm4
0.81701	mex-6 RNAi	8hr	worm4
0.662477	mex-6 RNAi	8hr	worm4
1.73334	mex-6 RNAi	8hr	worm4
1.82368	mex-6 RNAi	8hr	worm4
0.630995	mex-6 RNAi	8hr	worm4
0.797569	mex-6 RNAi	8hr	worm4
0.480339	mex-6 RNAi	8hr	worm4
0.348301	mex-6 RNAi	8hr	worm4
0.501483	mex-6 RNAi	8hr	worm4
0.434877	mex-6 RNAi	8hr	worm4
1.57646	mex-6 RNAi	8hr	worm4
1.10264	mex-6 RNAi	8hr	worm4
0.788113	mex-6 RNAi	8hr	worm4
0.931016	mex-6 RNAi	8hr	worm4
0.866818	mex-6 RNAi	8hr	worm4
0.747703	mex-6 RNAi	8hr	worm4
0.635694	mex-6 RNAi	8hr	worm4
1.88782	mex-6 RNAi	8hr	worm4
0.545006	mex-6 RNAi	8hr	worm4
1.76118	mex-6 RNAi	8hr	worm4
1.39585	mex-6 RNAi	8hr	worm4
1.6944	mex-6 RNAi	8hr	worm4
0.930252	mex-6 RNAi	8hr	worm4
0.35441	mex-6 RNAi	8hr	worm4
0.752871	mex-6 RNAi	8hr	worm4
0.884807	mex-6 RNAi	8hr	worm5
0.659359	mex-6 RNAi	8hr	worm5
0.494595	mex-6 RNAi	8hr	worm5
2.35379	mex-6 RNAi	8hr	worm5
2.37037	mex-6 RNAi	8hr	worm5
2.06979	mex-6 RNAi	8hr	worm5
0.822501	mex-6 RNAi	8hr	worm5
0.542808	mex-6 RNAi	8hr	worm5
0.78681	mex-6 RNAi	8hr	worm5
2.08667	mex-6 RNAi	8hr	worm5
0.675937	mex-6 RNAi	8hr	worm5
2.23998	mex-6 RNAi	8hr	worm5
0.723034	mex-6 RNAi	8hr	worm5
0.771956	mex-6 RNAi	8hr	worm5
1.5173	mex-6 RNAi	8hr	worm5
0.459615	mex-6 RNAi	8hr	worm5
0.573378	mex-6 RNAi	8hr	worm5
0.632642	mex-6 RNAi	8hr	worm5
0.998823	mex-6 RNAi	8hr	worm5
1.10093	mex-6 RNAi	8hr	worm5
0.608713	mex-6 RNAi	8hr	worm5
0.96947	mex-6 RNAi	8hr	worm5
1.65337	mex-6 RNAi	8hr	worm5
1.36972	mex-6 RNAi	8hr	worm5
1.92616	mex-6 RNAi	8hr	worm5
0.468436	mex-6 RNAi	8hr	worm5
0.362987	mex-6 RNAi	8hr	worm5
0.613428	mex-6 RNAi	8hr	worm5
1.51547	mex-6 RNAi	8hr	worm5
0.76932	mex-6 RNAi	8hr	worm5
2.30254	mex-6 RNAi	8hr	worm5
0.511224	mex-6 RNAi	8hr	worm5
1.27329	mex-6 RNAi	8hr	worm5
0.609829	mex-6 RNAi	8hr	worm5
1.11674	mex-6 RNAi	8hr	worm5
1.20572	mex-6 RNAi	8hr	worm5
1.08435	mex-6 RNAi	8hr	worm5
1.2188	mex-6 RNAi	8hr	worm5
0.968608	mex-6 RNAi	8hr	worm5
0.9607	mex-6 RNAi	8hr	worm5
1.29651	mex-6 RNAi	8hr	worm5
1.0988	mex-6 RNAi	8hr	worm5
0.658447	mex-6 RNAi	8hr	worm5
0.472036	mex-6 RNAi	8hr	worm5
1.58979	mex-6 RNAi	8hr	worm5
0.887798	mex-6 RNAi	8hr	worm5
1.1608	mex-6 RNAi	8hr	worm5
0.796392	mex-6 RNAi	8hr	worm5
0.46073	mex-6 RNAi	8hr	worm5
2.41392	mex-6 RNAi	8hr	worm5
1.55927	mex-6 RNAi	8hr	worm5
0.524557	mex-6 RNAi	8hr	worm5
0.529677	mex-6 RNAi	8hr	worm5
1.18067	mex-6 RNAi	8hr	worm5
1.6086	mex-6 RNAi	8hr	worm5
2.29108	mex-6 RNAi	8hr	worm5
2.37412	mex-6 RNAi	8hr	worm5
2.13519	mex-6 RNAi	8hr	worm5
0.721817	mex-6 RNAi	8hr	worm5
1.50513	mex-6 RNAi	8hr	worm5
0.774578	mex-6 RNAi	8hr	worm6
0.669269	mex-6 RNAi	8hr	worm6
1.25577	mex-6 RNAi	8hr	worm6
2.54257	mex-6 RNAi	8hr	worm6
0.410554	mex-6 RNAi	8hr	worm6
0.923677	mex-6 RNAi	8hr	worm6
2.34297	mex-6 RNAi	8hr	worm6
0.649527	mex-6 RNAi	8hr	worm6
0.666528	mex-6 RNAi	8hr	worm6
2.56231	mex-6 RNAi	8hr	worm6
1.93376	mex-6 RNAi	8hr	worm6
1.11058	mex-6 RNAi	8hr	worm6
1.28188	mex-6 RNAi	8hr	worm6
0.373755	mex-6 RNAi	8hr	worm6
0.500092	mex-6 RNAi	8hr	worm6
0.733528	mex-6 RNAi	8hr	worm6
0.713842	mex-6 RNAi	8hr	worm6
0.617034	mex-6 RNAi	8hr	worm6
0.658195	mex-6 RNAi	8hr	worm6
0.720609	mex-6 RNAi	8hr	worm6
1.17708	mex-6 RNAi	8hr	worm6
1.28188	mex-6 RNAi	8hr	worm6
2.31059	mex-6 RNAi	8hr	worm6
1.29094	mex-6 RNAi	8hr	worm6
1.70379	mex-6 RNAi	8hr	worm6
0.635322	mex-6 RNAi	8hr	worm6
0.619998	mex-6 RNAi	8hr	worm6
2.46623	mex-6 RNAi	8hr	worm6
0.991292	mex-6 RNAi	8hr	worm6
0.61709	mex-6 RNAi	8hr	worm6
2.60907	mex-6 RNAi	8hr	worm6
0.969648	mex-6 RNAi	8hr	worm6
0.583031	mex-6 RNAi	8hr	worm6
2.20853	mex-6 RNAi	8hr	worm6
1.72806	mex-6 RNAi	8hr	worm6
0.360165	mex-6 RNAi	8hr	worm6
0.551432	mex-6 RNAi	8hr	worm6
1.63282	mex-6 RNAi	8hr	worm6
0.615691	mex-6 RNAi	8hr	worm6
1.04867	mex-6 RNAi	8hr	worm6
0.882124	mex-6 RNAi	8hr	worm6
0.453506	mex-6 RNAi	8hr	worm6
2.36998	mex-6 RNAi	8hr	worm6
0.555906	mex-6 RNAi	8hr	worm6
0.544497	mex-6 RNAi	8hr	worm6
1.84562	mex-6 RNAi	8hr	worm6
0.441034	mex-6 RNAi	8hr	worm6
0.959078	mex-6 RNAi	8hr	worm6
1.22529	mex-6 RNAi	8hr	worm6
0.717981	mex-6 RNAi	8hr	worm6
1.82168	mex-6 RNAi	8hr	worm6
1.16024	mex-6 RNAi	8hr	worm6
0.527384	mex-6 RNAi	8hr	worm6
2.41389	mex-6 RNAi	8hr	worm6
1.02708	mex-6 RNAi	8hr	worm6
0.516926	mex-6 RNAi	8hr	worm6
0.576487	mex-6 RNAi	8hr	worm6
1.10303	mex-6 RNAi	8hr	worm6
2.06899	mex-6 RNAi	8hr	worm6
1.0518	mex-6 RNAi	8hr	worm6
2.74005	mex-6 RNAi	8hr	worm6
1.39128	mex-6 RNAi	8hr	worm6
0.728774	mex-6 RNAi	8hr	worm6
1.57941	mex-6 RNAi	8hr	worm6
0.850973	mex-6 RNAi	8hr	worm6
1.67158	Control RNAi	24hr	worm1
0.57836	Control RNAi	24hr	worm1
1.13804	Control RNAi	24hr	worm1
1.34017	Control RNAi	24hr	worm1
0.365126	Control RNAi	24hr	worm1
0.325797	Control RNAi	24hr	worm1
0.964326	Control RNAi	24hr	worm1
0.347291	Control RNAi	24hr	worm1
2.50179	Control RNAi	24hr	worm1
2.05964	Control RNAi	24hr	worm1
1.44397	Control RNAi	24hr	worm1
0.387272	Control RNAi	24hr	worm1
0.916897	Control RNAi	24hr	worm1
2.39347	Control RNAi	24hr	worm1
0.425686	Control RNAi	24hr	worm1
0.436922	Control RNAi	24hr	worm1
1.43764	Control RNAi	24hr	worm1
0.749458	Control RNAi	24hr	worm1
0.354673	Control RNAi	24hr	worm1
2.28104	Control RNAi	24hr	worm1
1.791	Control RNAi	24hr	worm1
0.911017	Control RNAi	24hr	worm1
1.96341	Control RNAi	24hr	worm1
1.36937	Control RNAi	24hr	worm1
1.01202	Control RNAi	24hr	worm1
0.855422	Control RNAi	24hr	worm1
0.551902	Control RNAi	24hr	worm1
1.47324	Control RNAi	24hr	worm1
1.01274	Control RNAi	24hr	worm1
0.415429	Control RNAi	24hr	worm1
0.340431	Control RNAi	24hr	worm1
1.02828	Control RNAi	24hr	worm1
1.69641	Control RNAi	24hr	worm1
1.03155	Control RNAi	24hr	worm1
1.37322	Control RNAi	24hr	worm1
2.09178	Control RNAi	24hr	worm1
1.32161	Control RNAi	24hr	worm1
0.319787	Control RNAi	24hr	worm1
1.31273	Control RNAi	24hr	worm1
2.47141	Control RNAi	24hr	worm1
1.41412	Control RNAi	24hr	worm1
0.776439	Control RNAi	24hr	worm1
1.99862	Control RNAi	24hr	worm1
1.32501	Control RNAi	24hr	worm1
0.829356	Control RNAi	24hr	worm1
0.308812	Control RNAi	24hr	worm1
0.224602	Control RNAi	24hr	worm1
0.719798	Control RNAi	24hr	worm1
1.15149	Control RNAi	24hr	worm1
1.28535	Control RNAi	24hr	worm1
0.454431	Control RNAi	24hr	worm1
0.745277	Control RNAi	24hr	worm1
1.63434	Control RNAi	24hr	worm1
1.30169	Control RNAi	24hr	worm1
0.408047	Control RNAi	24hr	worm1
1.84503	Control RNAi	24hr	worm1
1.72123	Control RNAi	24hr	worm1
1.72789	Control RNAi	24hr	worm1
0.468672	Control RNAi	24hr	worm1
0.553666	Control RNAi	24hr	worm1
1.31423	Control RNAi	24hr	worm1
0.838306	Control RNAi	24hr	worm1
0.541972	Control RNAi	24hr	worm1
0.379498	Control RNAi	24hr	worm1
0.480605	Control RNAi	24hr	worm2
2.08736	Control RNAi	24hr	worm2
0.663664	Control RNAi	24hr	worm2
0.563846	Control RNAi	24hr	worm2
1.11508	Control RNAi	24hr	worm2
1.37119	Control RNAi	24hr	worm2
0.585468	Control RNAi	24hr	worm2
2.03166	Control RNAi	24hr	worm2
2.28468	Control RNAi	24hr	worm2
0.374559	Control RNAi	24hr	worm2
1.80083	Control RNAi	24hr	worm2
1.87717	Control RNAi	24hr	worm2
1.35924	Control RNAi	24hr	worm2
0.875808	Control RNAi	24hr	worm2
1.32434	Control RNAi	24hr	worm2
0.582636	Control RNAi	24hr	worm2
0.398342	Control RNAi	24hr	worm2
0.744279	Control RNAi	24hr	worm2
1.66096	Control RNAi	24hr	worm2
1.31688	Control RNAi	24hr	worm2
1.34833	Control RNAi	24hr	worm2
1.0722	Control RNAi	24hr	worm2
0.904739	Control RNAi	24hr	worm2
1.30267	Control RNAi	24hr	worm2
0.429127	Control RNAi	24hr	worm2
1.34323	Control RNAi	24hr	worm2
0.352063	Control RNAi	24hr	worm2
1.59563	Control RNAi	24hr	worm2
1.77741	Control RNAi	24hr	worm2
0.581246	Control RNAi	24hr	worm2
0.885794	Control RNAi	24hr	worm2
1.89138	Control RNAi	24hr	worm2
2.02327	Control RNAi	24hr	worm2
0.784021	Control RNAi	24hr	worm2
0.689506	Control RNAi	24hr	worm2
0.737433	Control RNAi	24hr	worm2
2.31412	Control RNAi	24hr	worm2
0.703714	Control RNAi	24hr	worm2
1.05866	Control RNAi	24hr	worm2
1.55234	Control RNAi	24hr	worm2
1.70163	Control RNAi	24hr	worm2
1.66801	Control RNAi	24hr	worm2
1.67229	Control RNAi	24hr	worm2
1.37999	Control RNAi	24hr	worm2
0.972639	Control RNAi	24hr	worm2
0.827726	Control RNAi	24hr	worm2
1.11333	Control RNAi	24hr	worm2
1.38236	Control RNAi	24hr	worm2
1.28316	Control RNAi	24hr	worm2
0.833389	Control RNAi	24hr	worm2
1.68413	Control RNAi	24hr	worm2
1.72037	Control RNAi	24hr	worm2
0.391238	Control RNAi	24hr	worm2
0.457388	Control RNAi	24hr	worm2
1.45726	Control RNAi	24hr	worm2
1.14164	Control RNAi	24hr	worm2
1.69509	Control RNAi	24hr	worm2
1.45937	Control RNAi	24hr	worm2
0.462845	Control RNAi	24hr	worm2
0.554066	Control RNAi	24hr	worm2
2.01112	Control RNAi	24hr	worm2
1.20398	Control RNAi	24hr	worm2
0.360145	Control RNAi	24hr	worm2
0.532856	Control RNAi	24hr	worm2
0.387089	Control RNAi	24hr	worm3
0.588455	Control RNAi	24hr	worm3
0.374356	Control RNAi	24hr	worm3
1.11482	Control RNAi	24hr	worm3
0.801888	Control RNAi	24hr	worm3
2.2277	Control RNAi	24hr	worm3
0.647331	Control RNAi	24hr	worm3
0.463306	Control RNAi	24hr	worm3
1.76719	Control RNAi	24hr	worm3
1.66781	Control RNAi	24hr	worm3
2.34048	Control RNAi	24hr	worm3
0.276735	Control RNAi	24hr	worm3
1.12555	Control RNAi	24hr	worm3
0.461851	Control RNAi	24hr	worm3
0.985367	Control RNAi	24hr	worm3
1.11822	Control RNAi	24hr	worm3
1.67678	Control RNAi	24hr	worm3
1.79981	Control RNAi	24hr	worm3
2.79354	Control RNAi	24hr	worm3
0.911636	Control RNAi	24hr	worm3
2.24183	Control RNAi	24hr	worm3
0.6845	Control RNAi	24hr	worm3
0.541646	Control RNAi	24hr	worm3
0.60131	Control RNAi	24hr	worm3
0.590396	Control RNAi	24hr	worm3
0.541706	Control RNAi	24hr	worm3
0.852214	Control RNAi	24hr	worm3
0.671039	Control RNAi	24hr	worm3
1.70164	Control RNAi	24hr	worm3
2.3594	Control RNAi	24hr	worm3
2.18653	Control RNAi	24hr	worm3
0.408917	Control RNAi	24hr	worm3
0.601371	Control RNAi	24hr	worm3
1.22875	Control RNAi	24hr	worm3
1.65301	Control RNAi	24hr	worm3
0.383754	Control RNAi	24hr	worm3
0.471735	Control RNAi	24hr	worm3
1.77937	Control RNAi	24hr	worm3
1.46771	Control RNAi	24hr	worm3
0.862098	Control RNAi	24hr	worm3
1.16794	Control RNAi	24hr	worm3
2.61988	Control RNAi	24hr	worm3
0.339188	Control RNAi	24hr	worm3
0.948199	Control RNAi	24hr	worm3
0.954626	Control RNAi	24hr	worm3
0.474827	Control RNAi	24hr	worm3
0.48756	Control RNAi	24hr	worm3
2.8529	Control RNAi	24hr	worm3
0.695414	Control RNAi	24hr	worm3
1.44746	Control RNAi	24hr	worm3
0.830083	Control RNAi	24hr	worm3
0.455727	Control RNAi	24hr	worm3
0.584817	Control RNAi	24hr	worm3
0.68929	Control RNAi	24hr	worm3
0.65776	Control RNAi	24hr	worm3
1.00804	Control RNAi	24hr	worm3
1.05679	Control RNAi	24hr	worm3
2.22394	Control RNAi	24hr	worm3
1.01157	mex-6 RNAi	24hr	worm4
0.562456	mex-6 RNAi	24hr	worm4
0.651357	mex-6 RNAi	24hr	worm4
0.588462	mex-6 RNAi	24hr	worm4
1.4712	mex-6 RNAi	24hr	worm4
1.73445	mex-6 RNAi	24hr	worm4
1.22718	mex-6 RNAi	24hr	worm4
0.949876	mex-6 RNAi	24hr	worm4
0.477013	mex-6 RNAi	24hr	worm4
1.54945	mex-6 RNAi	24hr	worm4
1.08682	mex-6 RNAi	24hr	worm4
0.561026	mex-6 RNAi	24hr	worm4
0.876929	mex-6 RNAi	24hr	worm4
1.61576	mex-6 RNAi	24hr	worm4
0.329644	mex-6 RNAi	24hr	worm4
1.45852	mex-6 RNAi	24hr	worm4
2.21994	mex-6 RNAi	24hr	worm4
1.00046	mex-6 RNAi	24hr	worm4
1.31097	mex-6 RNAi	24hr	worm4
0.284409	mex-6 RNAi	24hr	worm4
1.89592	mex-6 RNAi	24hr	worm4
1.79176	mex-6 RNAi	24hr	worm4
1.59289	mex-6 RNAi	24hr	worm4
2.09752	mex-6 RNAi	24hr	worm4
1.69096	mex-6 RNAi	24hr	worm4
0.380642	mex-6 RNAi	24hr	worm4
0.772074	mex-6 RNAi	24hr	worm4
0.485866	mex-6 RNAi	24hr	worm4
0.408216	mex-6 RNAi	24hr	worm4
1.18596	mex-6 RNAi	24hr	worm4
0.483699	mex-6 RNAi	24hr	worm4
1.18421	mex-6 RNAi	24hr	worm4
0.95504	mex-6 RNAi	24hr	worm4
1.81044	mex-6 RNAi	24hr	worm4
2.06616	mex-6 RNAi	24hr	worm4
0.356941	mex-6 RNAi	24hr	worm4
1.17231	mex-6 RNAi	24hr	worm4
2.06238	mex-6 RNAi	24hr	worm4
1.40835	mex-6 RNAi	24hr	worm4
0.678792	mex-6 RNAi	24hr	worm4
0.899016	mex-6 RNAi	24hr	worm4
0.807856	mex-6 RNAi	24hr	worm4
0.909391	mex-6 RNAi	24hr	worm4
0.65795	mex-6 RNAi	24hr	worm4
0.934383	mex-6 RNAi	24hr	worm4
0.781065	mex-6 RNAi	24hr	worm4
0.719001	mex-6 RNAi	24hr	worm4
1.84317	mex-6 RNAi	24hr	worm4
1.26744	mex-6 RNAi	24hr	worm4
2.25457	mex-6 RNAi	24hr	worm4
0.86056	mex-6 RNAi	24hr	worm4
0.887535	mex-6 RNAi	24hr	worm4
1.05095	mex-6 RNAi	24hr	worm4
0.618757	mex-6 RNAi	24hr	worm4
1.60986	mex-6 RNAi	24hr	worm4
1.49647	mex-6 RNAi	24hr	worm4
1.67916	mex-6 RNAi	24hr	worm4
2.15041	mex-6 RNAi	24hr	worm4
2.24775	mex-6 RNAi	24hr	worm4
1.45645	mex-6 RNAi	24hr	worm4
0.754598	mex-6 RNAi	24hr	worm4
0.910774	mex-6 RNAi	24hr	worm4
0.499284	mex-6 RNAi	24hr	worm4
1.20252	mex-6 RNAi	24hr	worm4
1.18887	mex-6 RNAi	24hr	worm4
0.551389	mex-6 RNAi	24hr	worm4
1.48536	mex-6 RNAi	24hr	worm4
1.04934	mex-6 RNAi	24hr	worm4
0.80389	mex-6 RNAi	24hr	worm4
0.853966	mex-6 RNAi	24hr	worm4
1.17241	mex-6 RNAi	24hr	worm4
0.899984	mex-6 RNAi	24hr	worm4
1.15106	mex-6 RNAi	24hr	worm4
0.91746	mex-6 RNAi	24hr	worm4
2.26767	mex-6 RNAi	24hr	worm4
1.85802	mex-6 RNAi	24hr	worm4
0.717986	mex-6 RNAi	24hr	worm4
0.900077	mex-6 RNAi	24hr	worm4
0.86328	mex-6 RNAi	24hr	worm4
1.02208	mex-6 RNAi	24hr	worm4
0.359155	mex-6 RNAi	24hr	worm4
0.539585	mex-6 RNAi	24hr	worm4
1.17646	mex-6 RNAi	24hr	worm4
1.10375	mex-6 RNAi	24hr	worm4
1.49591	mex-6 RNAi	24hr	worm5
1.87029	mex-6 RNAi	24hr	worm5
0.67849	mex-6 RNAi	24hr	worm5
0.786983	mex-6 RNAi	24hr	worm5
0.86321	mex-6 RNAi	24hr	worm5
1.09357	mex-6 RNAi	24hr	worm5
0.610059	mex-6 RNAi	24hr	worm5
1.09031	mex-6 RNAi	24hr	worm5
1.08439	mex-6 RNAi	24hr	worm5
1.54866	mex-6 RNAi	24hr	worm5
1.33478	mex-6 RNAi	24hr	worm5
0.3724	mex-6 RNAi	24hr	worm5
1.12598	mex-6 RNAi	24hr	worm5
1.05054	mex-6 RNAi	24hr	worm5
2.42849	mex-6 RNAi	24hr	worm5
1.08355	mex-6 RNAi	24hr	worm5
0.71796	mex-6 RNAi	24hr	worm5
1.66105	mex-6 RNAi	24hr	worm5
0.50127	mex-6 RNAi	24hr	worm5
0.675431	mex-6 RNAi	24hr	worm5
1.55754	mex-6 RNAi	24hr	worm5
1.78992	mex-6 RNAi	24hr	worm5
1.49883	mex-6 RNAi	24hr	worm5
0.395145	mex-6 RNAi	24hr	worm5
0.927201	mex-6 RNAi	24hr	worm5
2.05229	mex-6 RNAi	24hr	worm5
1.31263	mex-6 RNAi	24hr	worm5
1.02933	mex-6 RNAi	24hr	worm5
0.706218	mex-6 RNAi	24hr	worm5
0.920145	mex-6 RNAi	24hr	worm5
0.86844	mex-6 RNAi	24hr	worm5
0.879787	mex-6 RNAi	24hr	worm5
1.23818	mex-6 RNAi	24hr	worm5
1.10378	mex-6 RNAi	24hr	worm5
1.0763	mex-6 RNAi	24hr	worm5
0.557465	mex-6 RNAi	24hr	worm5
2.55894	mex-6 RNAi	24hr	worm5
0.851813	mex-6 RNAi	24hr	worm5
0.763055	mex-6 RNAi	24hr	worm5
0.705478	mex-6 RNAi	24hr	worm5
0.529047	mex-6 RNAi	24hr	worm5
0.804104	mex-6 RNAi	24hr	worm5
0.863555	mex-6 RNAi	24hr	worm5
1.06446	mex-6 RNAi	24hr	worm5
0.447393	mex-6 RNAi	24hr	worm5
0.650614	mex-6 RNAi	24hr	worm5
0.86839	mex-6 RNAi	24hr	worm5
0.671583	mex-6 RNAi	24hr	worm5
0.319658	mex-6 RNAi	24hr	worm5
0.939091	mex-6 RNAi	24hr	worm5
1.44219	mex-6 RNAi	24hr	worm5
1.01749	mex-6 RNAi	24hr	worm5
2.26459	mex-6 RNAi	24hr	worm5
1.47845	mex-6 RNAi	24hr	worm5
1.95806	mex-6 RNAi	24hr	worm5
0.35528	mex-6 RNAi	24hr	worm5
2.37324	mex-6 RNAi	24hr	worm5
1.98154	mex-6 RNAi	24hr	worm5
0.622147	mex-6 RNAi	24hr	worm5
0.98532	mex-6 RNAi	24hr	worm5
0.533832	mex-6 RNAi	24hr	worm5
0.338554	mex-6 RNAi	24hr	worm5
0.827144	mex-6 RNAi	24hr	worm5
0.219404	mex-6 RNAi	24hr	worm5
1.18706	mex-6 RNAi	24hr	worm5
0.955224	mex-6 RNAi	24hr	worm5
0.602264	mex-6 RNAi	24hr	worm5
0.878258	mex-6 RNAi	24hr	worm5
0.626932	mex-6 RNAi	24hr	worm5
0.615535	mex-6 RNAi	24hr	worm5
2.75835	mex-6 RNAi	24hr	worm6
1.67977	mex-6 RNAi	24hr	worm6
0.27744	mex-6 RNAi	24hr	worm6
0.769479	mex-6 RNAi	24hr	worm6
0.385303	mex-6 RNAi	24hr	worm6
0.839081	mex-6 RNAi	24hr	worm6
0.671168	mex-6 RNAi	24hr	worm6
0.926284	mex-6 RNAi	24hr	worm6
1.16621	mex-6 RNAi	24hr	worm6
1.0986	mex-6 RNAi	24hr	worm6
2.04796	mex-6 RNAi	24hr	worm6
0.419165	mex-6 RNAi	24hr	worm6
2.25746	mex-6 RNAi	24hr	worm6
1.27188	mex-6 RNAi	24hr	worm6
0.608543	mex-6 RNAi	24hr	worm6
1.68428	mex-6 RNAi	24hr	worm6
0.812947	mex-6 RNAi	24hr	worm6
1.59305	mex-6 RNAi	24hr	worm6
0.82046	mex-6 RNAi	24hr	worm6
0.277171	mex-6 RNAi	24hr	worm6
0.512861	mex-6 RNAi	24hr	worm6
2.59044	mex-6 RNAi	24hr	worm6
1.96531	mex-6 RNAi	24hr	worm6
0.874391	mex-6 RNAi	24hr	worm6
0.723597	mex-6 RNAi	24hr	worm6
1.4106	mex-6 RNAi	24hr	worm6
0.521018	mex-6 RNAi	24hr	worm6
1.47891	mex-6 RNAi	24hr	worm6
1.97626	mex-6 RNAi	24hr	worm6
0.837954	mex-6 RNAi	24hr	worm6
1.58709	mex-6 RNAi	24hr	worm6
0.690058	mex-6 RNAi	24hr	worm6
1.68653	mex-6 RNAi	24hr	worm6
1.29302	mex-6 RNAi	24hr	worm6
2.52272	mex-6 RNAi	24hr	worm6
1.39772	mex-6 RNAi	24hr	worm6
1.15505	mex-6 RNAi	24hr	worm6
2.12711	mex-6 RNAi	24hr	worm6
0.490322	mex-6 RNAi	24hr	worm6
1.00968	mex-6 RNAi	24hr	worm6
1.48288	mex-6 RNAi	24hr	worm6
2.14471	mex-6 RNAi	24hr	worm6
1.36359	mex-6 RNAi	24hr	worm6
1.33922	mex-6 RNAi	24hr	worm6
0.964385	mex-6 RNAi	24hr	worm6
0.507924	mex-6 RNAi	24hr	worm6
1.68723	mex-6 RNAi	24hr	worm6
0.62432	mex-6 RNAi	24hr	worm6
0.513666	mex-6 RNAi	24hr	worm6
0.611763	mex-6 RNAi	24hr	worm6
0.581497	mex-6 RNAi	24hr	worm6
0.487103	mex-6 RNAi	24hr	worm6
0.494562	mex-6 RNAi	24hr	worm6
0.354393	mex-6 RNAi	24hr	worm6
1.14904	mex-6 RNAi	24hr	worm6
0.947159	mex-6 RNAi	24hr	worm6
1.42879	mex-6 RNAi	24hr	worm6
1.51454	mex-6 RNAi	24hr	worm6
1.9893	mex-6 RNAi	24hr	worm6
1.36455	mex-6 RNAi	24hr	worm6
1.26168	mex-6 RNAi	24hr	worm6
0.63575	mex-6 RNAi	24hr	worm6
1.67516	mex-6 RNAi	24hr	worm6
0.523058	Control RNAi	F1	worm1
1.01544	Control RNAi	F1	worm1
1.57633	Control RNAi	F1	worm1
0.630608	Control RNAi	F1	worm1
0.359336	Control RNAi	F1	worm1
1.1475	Control RNAi	F1	worm1
0.484392	Control RNAi	F1	worm1
0.336197	Control RNAi	F1	worm1
0.663033	Control RNAi	F1	worm1
1.0965	Control RNAi	F1	worm1
0.689064	Control RNAi	F1	worm1
0.93263	Control RNAi	F1	worm1
0.370145	Control RNAi	F1	worm1
0.242881	Control RNAi	F1	worm1
1.0089	Control RNAi	F1	worm1
0.60785	Control RNAi	F1	worm1
1.16638	Control RNAi	F1	worm1
0.508901	Control RNAi	F1	worm1
0.997936	Control RNAi	F1	worm1
0.274545	Control RNAi	F1	worm1
0.282537	Control RNAi	F1	worm1
0.823939	Control RNAi	F1	worm1
0.84487	Control RNAi	F1	worm1
0.250721	Control RNAi	F1	worm1
0.612569	Control RNAi	F1	worm1
0.615157	Control RNAi	F1	worm1
1.98438	Control RNAi	F1	worm1
0.523667	Control RNAi	F1	worm1
0.224538	Control RNAi	F1	worm1
0.672776	Control RNAi	F1	worm1
0.324324	Control RNAi	F1	worm1
1.01582	Control RNAi	F1	worm1
0.456687	Control RNAi	F1	worm1
0.771496	Control RNAi	F1	worm1
1.48446	Control RNAi	F1	worm1
1.04467	Control RNAi	F1	worm1
0.862224	Control RNAi	F1	worm1
0.663337	Control RNAi	F1	worm1
1.07808	Control RNAi	F1	worm1
1.62207	Control RNAi	F1	worm1
0.526027	Control RNAi	F1	worm1
0.500529	Control RNAi	F1	worm1
0.698046	Control RNAi	F1	worm1
1.53637	Control RNAi	F1	worm1
0.83939	Control RNAi	F1	worm1
0.688607	Control RNAi	F1	worm1
1.05457	Control RNAi	F1	worm1
1.48568	Control RNAi	F1	worm1
0.772942	Control RNAi	F1	worm1
1.07329	Control RNAi	F1	worm1
0.429514	Control RNAi	F1	worm1
1.43529	Control RNAi	F1	worm1
1.41367	Control RNAi	F1	worm1
0.875164	Control RNAi	F1	worm1
2.10982	Control RNAi	F1	worm1
0.416498	Control RNAi	F1	worm1
0.551677	Control RNAi	F1	worm1
0.520547	Control RNAi	F1	worm1
0.593693	Control RNAi	F1	worm1
1.4477	Control RNAi	F1	worm1
0.608231	Control RNAi	F1	worm1
1.95294	Control RNAi	F1	worm1
1.11287	Control RNAi	F1	worm1
1.15481	Control RNAi	F1	worm1
0.810619	Control RNAi	F1	worm1
1.00502	Control RNAi	F1	worm1
1.49717	Control RNAi	F1	worm1
0.946635	Control RNAi	F1	worm1
0.236716	Control RNAi	F1	worm1
0.528386	Control RNAi	F1	worm1
1.31366	Control RNAi	F1	worm1
0.800191	Control RNAi	F1	worm1
0.294335	Control RNAi	F1	worm1
1.50174	Control RNAi	F1	worm1
0.272261	Control RNAi	F1	worm1
0.728796	Control RNAi	F1	worm1
2.13433	Control RNAi	F1	worm1
0.22644	Control RNAi	F1	worm1
1.36428	Control RNAi	F1	worm1
1.48507	Control RNAi	F1	worm1
0.843957	Control RNAi	F1	worm1
0.373265	Control RNAi	F1	worm1
0.719662	Control RNAi	F1	worm1
1.1437	Control RNAi	F1	worm1
0.419543	Control RNAi	F1	worm1
1.40698	Control RNAi	F1	worm1
0.980202	Control RNAi	F1	worm1
1.68834	Control RNAi	F1	worm2
0.759439	Control RNAi	F1	worm2
0.427795	Control RNAi	F1	worm2
0.93908	Control RNAi	F1	worm2
0.183613	Control RNAi	F1	worm2
2.48973	Control RNAi	F1	worm2
1.9691	Control RNAi	F1	worm2
0.615214	Control RNAi	F1	worm2
0.275212	Control RNAi	F1	worm2
0.391966	Control RNAi	F1	worm2
2.12325	Control RNAi	F1	worm2
0.452205	Control RNAi	F1	worm2
1.40428	Control RNAi	F1	worm2
0.624729	Control RNAi	F1	worm2
1.67535	Control RNAi	F1	worm2
0.703669	Control RNAi	F1	worm2
1.18963	Control RNAi	F1	worm2
0.625309	Control RNAi	F1	worm2
0.347863	Control RNAi	F1	worm2
0.429202	Control RNAi	F1	worm2
2.83917	Control RNAi	F1	worm2
0.957036	Control RNAi	F1	worm2
0.582446	Control RNAi	F1	worm2
0.799405	Control RNAi	F1	worm2
0.62746	Control RNAi	F1	worm2
0.534123	Control RNAi	F1	worm2
0.894894	Control RNAi	F1	worm2
0.398337	Control RNAi	F1	worm2
2.31564	Control RNAi	F1	worm2
1.02207	Control RNAi	F1	worm2
0.335533	Control RNAi	F1	worm2
0.336444	Control RNAi	F1	worm2
0.481083	Control RNAi	F1	worm2
1.58085	Control RNAi	F1	worm2
0.748269	Control RNAi	F1	worm2
0.359033	Control RNAi	F1	worm2
0.598582	Control RNAi	F1	worm2
0.504831	Control RNAi	F1	worm2
0.240955	Control RNAi	F1	worm2
1.85524	Control RNAi	F1	worm2
0.802053	Control RNAi	F1	worm2
0.921621	Control RNAi	F1	worm2
2.27526	Control RNAi	F1	worm2
0.396351	Control RNAi	F1	worm2
0.85741	Control RNAi	F1	worm2
0.661799	Control RNAi	F1	worm2
1.5624	Control RNAi	F1	worm2
1.29811	Control RNAi	F1	worm2
0.625391	Control RNAi	F1	worm2
0.441696	Control RNAi	F1	worm2
0.78749	Control RNAi	F1	worm2
0.783849	Control RNAi	F1	worm2
0.42192	Control RNAi	F1	worm2
0.412404	Control RNAi	F1	worm2
0.537267	Control RNAi	F1	worm2
0.872139	Control RNAi	F1	worm2
0.594196	Control RNAi	F1	worm2
0.455266	Control RNAi	F1	worm2
1.78333	Control RNAi	F1	worm2
0.260318	Control RNAi	F1	worm2
1.25136	Control RNAi	F1	worm2
0.94148	Control RNAi	F1	worm2
1.71532	Control RNAi	F1	worm2
1.1845	Control RNAi	F1	worm2
1.79004	Control RNAi	F1	worm2
0.270082	Control RNAi	F1	worm2
0.324032	Control RNAi	F1	worm2
1.00619	Control RNAi	F1	worm2
0.175007	Control RNAi	F1	worm2
0.903665	Control RNAi	F1	worm2
0.989141	Control RNAi	F1	worm2
0.290354	Control RNAi	F1	worm2
0.569538	Control RNAi	F1	worm2
1.19195	Control RNAi	F1	worm2
0.59221	Control RNAi	F1	worm2
0.331231	Control RNAi	F1	worm2
0.817444	Control RNAi	F1	worm2
0.467513	Control RNAi	F1	worm2
0.529737	Control RNAi	F1	worm2
0.713764	Control RNAi	F1	worm2
0.931136	Control RNAi	F1	worm2
0.371197	Control RNAi	F1	worm2
0.675204	Control RNAi	F1	worm2
0.676776	Control RNAi	F1	worm2
2.18068	Control RNAi	F1	worm2
0.541405	Control RNAi	F1	worm2
0.918145	Control RNAi	F1	worm2
0.561181	Control RNAi	F1	worm2
0.325852	Control RNAi	F1	worm2
2.33988	Control RNAi	F1	worm2
2.20203	Control RNAi	F1	worm2
1.81403	Control RNAi	F1	worm2
1.29505	Control RNAi	F1	worm2
0.35804	Control RNAi	F1	worm2
0.929316	Control RNAi	F1	worm2
1.93368	Control RNAi	F1	worm2
1.25864	Control RNAi	F1	worm2
0.335202	Control RNAi	F1	worm2
0.404378	Control RNAi	F1	worm2
1.32649	Control RNAi	F1	worm2
0.934363	Control RNAi	F1	worm2
0.429698	Control RNAi	F1	worm2
0.491343	Control RNAi	F1	worm2
0.914256	Control RNAi	F1	worm2
1.50432	Control RNAi	F1	worm2
1.46981	Control RNAi	F1	worm2
1.05194	Control RNAi	F1	worm2
0.75795	Control RNAi	F1	worm2
0.268427	Control RNAi	F1	worm2
0.277198	Control RNAi	F1	worm2
1.04706	Control RNAi	F1	worm2
0.640368	Control RNAi	F1	worm2
1.02489	Control RNAi	F1	worm2
0.420017	Control RNAi	F1	worm2
1.53832	Control RNAi	F1	worm2
0.38907	Control RNAi	F1	worm2
1.26444	Control RNAi	F1	worm2
0.764321	Control RNAi	F1	worm2
0.53826	Control RNAi	F1	worm2
0.804867	Control RNAi	F1	worm2
0.373514	Control RNAi	F1	worm2
1.89686	Control RNAi	F1	worm2
0.50268	Control RNAi	F1	worm2
0.600071	Control RNAi	F1	worm2
1.86773	Control RNAi	F1	worm2
1.20883	Control RNAi	F1	worm2
1.06204	Control RNAi	F1	worm2
1.1121	Control RNAi	F1	worm2
1.53887	Control RNAi	F1	worm3
0.315222	Control RNAi	F1	worm3
0.292663	Control RNAi	F1	worm3
0.581269	Control RNAi	F1	worm3
1.27026	Control RNAi	F1	worm3
0.780416	Control RNAi	F1	worm3
0.255066	Control RNAi	F1	worm3
0.642499	Control RNAi	F1	worm3
0.534839	Control RNAi	F1	worm3
0.46776	Control RNAi	F1	worm3
0.295349	Control RNAi	F1	worm3
2.29691	Control RNAi	F1	worm3
0.80184	Control RNAi	F1	worm3
0.358668	Control RNAi	F1	worm3
1.18402	Control RNAi	F1	worm3
1.25026	Control RNAi	F1	worm3
1.04402	Control RNAi	F1	worm3
1.69726	Control RNAi	F1	worm3
1.09319	Control RNAi	F1	worm3
1.57002	Control RNAi	F1	worm3
1.48414	Control RNAi	F1	worm3
1.45043	Control RNAi	F1	worm3
1.07517	Control RNAi	F1	worm3
1.64289	Control RNAi	F1	worm3
2.4088	Control RNAi	F1	worm3
1.36276	Control RNAi	F1	worm3
1.26703	Control RNAi	F1	worm3
1.9115	Control RNAi	F1	worm3
1.10686	Control RNAi	F1	worm3
1.56913	Control RNAi	F1	worm3
0.62734	Control RNAi	F1	worm3
0.786384	Control RNAi	F1	worm3
0.529647	Control RNAi	F1	worm3
1.23355	Control RNAi	F1	worm3
0.529348	Control RNAi	F1	worm3
1.44864	Control RNAi	F1	worm3
0.574286	Control RNAi	F1	worm3
0.458152	Control RNAi	F1	worm3
0.741088	Control RNAi	F1	worm3
0.38421	Control RNAi	F1	worm3
1.0063	Control RNAi	F1	worm3
0.505298	Control RNAi	F1	worm3
1.91807	Control RNAi	F1	worm3
2.48668	Control RNAi	F1	worm3
0.445977	Control RNAi	F1	worm3
0.830605	Control RNAi	F1	worm3
1.46875	Control RNAi	F1	worm3
0.359384	Control RNAi	F1	worm3
0.322861	Control RNAi	F1	worm3
0.310627	Control RNAi	F1	worm3
0.564021	Control RNAi	F1	worm3
1.62164	Control RNAi	F1	worm3
1.82222	Control RNAi	F1	worm3
0.557875	Control RNAi	F1	worm3
2.40546	Control RNAi	F1	worm3
1.44804	Control RNAi	F1	worm3
0.778983	Control RNAi	F1	worm3
0.87435	Control RNAi	F1	worm3
0.486917	Control RNAi	F1	worm3
0.804168	Control RNAi	F1	worm3
1.61914	Control RNAi	F1	worm3
0.631637	Control RNAi	F1	worm3
0.49742	Control RNAi	F1	worm3
2.41328	Control RNAi	F1	worm3
2.47147	Control RNAi	F1	worm3
0.734284	Control RNAi	F1	worm3
2.4683	Control RNAi	F1	worm3
2.25597	Control RNAi	F1	worm3
1.49709	Control RNAi	F1	worm3
0.515742	Control RNAi	F1	worm3
0.379137	Control RNAi	F1	worm3
0.361413	Control RNAi	F1	worm3
0.983442	Control RNAi	F1	worm3
0.551191	Control RNAi	F1	worm3
0.514488	Control RNAi	F1	worm3
0.863428	Control RNAi	F1	worm3
0.702416	Control RNAi	F1	worm3
0.873633	Control RNAi	F1	worm3
1.47298	Control RNAi	F1	worm3
0.960764	Control RNAi	F1	worm3
0.6311	Control RNAi	F1	worm3
1.39421	Control RNAi	F1	worm3
1.35446	Control RNAi	F1	worm3
0.459763	Control RNAi	F1	worm3
0.673711	Control RNAi	F1	worm3
1.14296	Control RNAi	F1	worm3
0.984039	Control RNAi	F1	worm3
0.407962	Control RNAi	F1	worm3
0.490557	Control RNAi	F1	worm3
0.531795	Control RNAi	F1	worm3
1.13222	Control RNAi	F1	worm3
1.74285	Control RNAi	F1	worm3
0.610809	Control RNAi	F1	worm3
1.51947	Control RNAi	F1	worm3
1.63125	Control RNAi	F1	worm3
2.04781	Control RNAi	F1	worm3
0.894223	Control RNAi	F1	worm3
2.27202	Control RNAi	F1	worm3
0.686064	Control RNAi	F1	worm3
0.563365	Control RNAi	F1	worm3
0.826726	Control RNAi	F1	worm3
0.338854	Control RNAi	F1	worm3
0.988873	Control RNAi	F1	worm3
0.842183	Control RNAi	F1	worm3
0.737865	Control RNAi	F1	worm3
0.887777	Control RNAi	F1	worm3
0.519322	Control RNAi	F1	worm3
1.11563	Control RNAi	F1	worm3
0.498793	Control RNAi	F1	worm3
0.568915	Control RNAi	F1	worm3
1.93108	Control RNAi	F1	worm3
1.9198	Control RNAi	F1	worm3
0.696508	Control RNAi	F1	worm3
1.25647	Control RNAi	F1	worm3
0.665714	Control RNAi	F1	worm3
1.86454	Control RNAi	F1	worm3
0.549699	Control RNAi	F1	worm3
0.268911	Control RNAi	F1	worm3
0.463941	Control RNAi	F1	worm3
0.893506	Control RNAi	F1	worm3
0.36762	Control RNAi	F1	worm3
0.886405	Control RNAi	F1	worm3
0.729212	Control RNAi	F1	worm3
0.310806	Control RNAi	F1	worm3
1.28536	mex-6 RNAi	F1	worm4
0.552122	mex-6 RNAi	F1	worm4
0.836615	mex-6 RNAi	F1	worm4
0.350452	mex-6 RNAi	F1	worm4
1.69199	mex-6 RNAi	F1	worm4
0.701204	mex-6 RNAi	F1	worm4
0.867748	mex-6 RNAi	F1	worm4
0.500332	mex-6 RNAi	F1	worm4
0.921534	mex-6 RNAi	F1	worm4
0.817655	mex-6 RNAi	F1	worm4
0.649115	mex-6 RNAi	F1	worm4
1.52894	mex-6 RNAi	F1	worm4
1.126	mex-6 RNAi	F1	worm4
1.71005	mex-6 RNAi	F1	worm4
0.862959	mex-6 RNAi	F1	worm4
0.461715	mex-6 RNAi	F1	worm4
0.626363	mex-6 RNAi	F1	worm4
0.433575	mex-6 RNAi	F1	worm4
1.27159	mex-6 RNAi	F1	worm4
1.23037	mex-6 RNAi	F1	worm4
0.564595	mex-6 RNAi	F1	worm4
0.455428	mex-6 RNAi	F1	worm4
1.02072	mex-6 RNAi	F1	worm4
0.457025	mex-6 RNAi	F1	worm4
1.13518	mex-6 RNAi	F1	worm4
0.778938	mex-6 RNAi	F1	worm4
1.75446	mex-6 RNAi	F1	worm4
2.01989	mex-6 RNAi	F1	worm4
0.811768	mex-6 RNAi	F1	worm4
0.562001	mex-6 RNAi	F1	worm4
1.47984	mex-6 RNAi	F1	worm4
1.39872	mex-6 RNAi	F1	worm4
0.870243	mex-6 RNAi	F1	worm4
0.597425	mex-6 RNAi	F1	worm4
1.32048	mex-6 RNAi	F1	worm4
1.26989	mex-6 RNAi	F1	worm4
0.733036	mex-6 RNAi	F1	worm4
0.53406	mex-6 RNAi	F1	worm4
0.393161	mex-6 RNAi	F1	worm4
1.30631	mex-6 RNAi	F1	worm4
0.519891	mex-6 RNAi	F1	worm4
1.97409	mex-6 RNAi	F1	worm4
1.93846	mex-6 RNAi	F1	worm4
0.128925	mex-6 RNAi	F1	worm4
0.515201	mex-6 RNAi	F1	worm4
0.550525	mex-6 RNAi	F1	worm4
1.03799	mex-6 RNAi	F1	worm4
0.503825	mex-6 RNAi	F1	worm4
0.986295	mex-6 RNAi	F1	worm4
1.32607	mex-6 RNAi	F1	worm4
0.423796	mex-6 RNAi	F1	worm4
0.676756	mex-6 RNAi	F1	worm4
2.37823	mex-6 RNAi	F1	worm4
1.35241	mex-6 RNAi	F1	worm4
1.59799	mex-6 RNAi	F1	worm4
1.13278	mex-6 RNAi	F1	worm4
0.462214	mex-6 RNAi	F1	worm4
1.79347	mex-6 RNAi	F1	worm4
2.42423	mex-6 RNAi	F1	worm4
2.63238	mex-6 RNAi	F1	worm4
0.612992	mex-6 RNAi	F1	worm4
0.682344	mex-6 RNAi	F1	worm4
1.06982	mex-6 RNAi	F1	worm4
0.817456	mex-6 RNAi	F1	worm4
1.34972	mex-6 RNAi	F1	worm4
1.03379	mex-6 RNAi	F1	worm4
2.41994	mex-6 RNAi	F1	worm4
3.06266	mex-6 RNAi	F1	worm4
0.505222	mex-6 RNAi	F1	worm4
1.92499	mex-6 RNAi	F1	worm4
0.81087	mex-6 RNAi	F1	worm4
0.785723	mex-6 RNAi	F1	worm4
1.34633	mex-6 RNAi	F1	worm4
0.815161	mex-6 RNAi	F1	worm4
0.75928	mex-6 RNAi	F1	worm4
0.497838	mex-6 RNAi	F1	worm4
1.21501	mex-6 RNAi	F1	worm5
0.315918	mex-6 RNAi	F1	worm5
1.16634	mex-6 RNAi	F1	worm5
0.414097	mex-6 RNAi	F1	worm5
0.939937	mex-6 RNAi	F1	worm5
0.253915	mex-6 RNAi	F1	worm5
0.446823	mex-6 RNAi	F1	worm5
1.28007	mex-6 RNAi	F1	worm5
0.611833	mex-6 RNAi	F1	worm5
0.399075	mex-6 RNAi	F1	worm5
0.381371	mex-6 RNAi	F1	worm5
1.48371	mex-6 RNAi	F1	worm5
0.958025	mex-6 RNAi	F1	worm5
1.02194	mex-6 RNAi	F1	worm5
0.206014	mex-6 RNAi	F1	worm5
0.376312	mex-6 RNAi	F1	worm5
0.308791	mex-6 RNAi	F1	worm5
0.372557	mex-6 RNAi	F1	worm5
0.506834	mex-6 RNAi	F1	worm5
0.693457	mex-6 RNAi	F1	worm5
0.302276	mex-6 RNAi	F1	worm5
0.489819	mex-6 RNAi	F1	worm5
1.26505	mex-6 RNAi	F1	worm5
1.46517	mex-6 RNAi	F1	worm5
0.223182	mex-6 RNAi	F1	worm5
0.706026	mex-6 RNAi	F1	worm5
0.210076	mex-6 RNAi	F1	worm5
1.40791	mex-6 RNAi	F1	worm5
0.282272	mex-6 RNAi	F1	worm5
1.55077	mex-6 RNAi	F1	worm5
0.370334	mex-6 RNAi	F1	worm5
0.629307	mex-6 RNAi	F1	worm5
0.302813	mex-6 RNAi	F1	worm5
0.488746	mex-6 RNAi	F1	worm5
2.07746	mex-6 RNAi	F1	worm5
1.46953	mex-6 RNAi	F1	worm5
0.357995	mex-6 RNAi	F1	worm5
0.717752	mex-6 RNAi	F1	worm5
0.571366	mex-6 RNAi	F1	worm5
0.674296	mex-6 RNAi	F1	worm5
0.648621	mex-6 RNAi	F1	worm5
0.907135	mex-6 RNAi	F1	worm5
0.524231	mex-6 RNAi	F1	worm5
0.352706	mex-6 RNAi	F1	worm5
0.335309	mex-6 RNAi	F1	worm5
2.30669	mex-6 RNAi	F1	worm5
0.205171	mex-6 RNAi	F1	worm5
0.44437	mex-6 RNAi	F1	worm5
0.388268	mex-6 RNAi	F1	worm5
0.639118	mex-6 RNAi	F1	worm5
0.373783	mex-6 RNAi	F1	worm5
0.335002	mex-6 RNAi	F1	worm5
0.674526	mex-6 RNAi	F1	worm5
0.356539	mex-6 RNAi	F1	worm5
0.576118	mex-6 RNAi	F1	worm5
1.343	mex-6 RNAi	F1	worm5
0.711161	mex-6 RNAi	F1	worm5
0.586311	mex-6 RNAi	F1	worm5
0.517947	mex-6 RNAi	F1	worm5
0.650461	mex-6 RNAi	F1	worm5
1.49421	mex-6 RNAi	F1	worm5
0.686636	mex-6 RNAi	F1	worm5
1.11499	mex-6 RNAi	F1	worm5
0.543775	mex-6 RNAi	F1	worm5
1.36936	mex-6 RNAi	F1	worm5
0.354239	mex-6 RNAi	F1	worm5
0.727333	mex-6 RNAi	F1	worm5
0.272386	mex-6 RNAi	F1	worm5
0.390798	mex-6 RNAi	F1	worm5
0.402984	mex-6 RNAi	F1	worm5
0.586158	mex-6 RNAi	F1	worm5
0.351327	mex-6 RNAi	F1	worm5
0.47748	mex-6 RNAi	F1	worm5
0.37386	mex-6 RNAi	F1	worm5
0.350714	mex-6 RNAi	F1	worm5
0.323123	mex-6 RNAi	F1	worm5
0.45694	mex-6 RNAi	F1	worm5
1.31295	mex-6 RNAi	F1	worm5
1.34177	mex-6 RNAi	F1	worm5
0.311243	mex-6 RNAi	F1	worm5
0.598727	mex-6 RNAi	F1	worm5
1.1097	mex-6 RNAi	F1	worm5
0.335385	mex-6 RNAi	F1	worm5
1.35817	mex-6 RNAi	F1	worm5
1.66635	mex-6 RNAi	F1	worm5
1.68344	mex-6 RNAi	F1	worm5
0.347878	mex-6 RNAi	F1	worm5
0.35194	mex-6 RNAi	F1	worm5
0.643946	mex-6 RNAi	F1	worm5
1.09054	mex-6 RNAi	F1	worm5
1.60711	mex-6 RNAi	F1	worm5
1.34882	mex-6 RNAi	F1	worm5
0.364279	mex-6 RNAi	F1	worm5
0.934956	mex-6 RNAi	F1	worm5
1.30874	mex-6 RNAi	F1	worm5
0.44391	mex-6 RNAi	F1	worm5
0.391871	mex-6 RNAi	F1	worm5
1.02555	mex-6 RNAi	F1	worm5
1.64336	mex-6 RNAi	F1	worm5
0.328794	mex-6 RNAi	F1	worm5
0.357688	mex-6 RNAi	F1	worm5
0.160105	mex-6 RNAi	F1	worm5
1.50785	mex-6 RNAi	F1	worm5
1.3663	mex-6 RNAi	F1	worm5
0.83232	mex-6 RNAi	F1	worm6
1.4092	mex-6 RNAi	F1	worm6
0.645988	mex-6 RNAi	F1	worm6
2.30502	mex-6 RNAi	F1	worm6
0.282925	mex-6 RNAi	F1	worm6
0.900174	mex-6 RNAi	F1	worm6
2.19537	mex-6 RNAi	F1	worm6
1.93325	mex-6 RNAi	F1	worm6
0.808052	mex-6 RNAi	F1	worm6
0.238504	mex-6 RNAi	F1	worm6
1.07911	mex-6 RNAi	F1	worm6
1.78723	mex-6 RNAi	F1	worm6
0.654694	mex-6 RNAi	F1	worm6
0.239995	mex-6 RNAi	F1	worm6
0.568415	mex-6 RNAi	F1	worm6
1.90911	mex-6 RNAi	F1	worm6
1.97332	mex-6 RNAi	F1	worm6
2.67154	mex-6 RNAi	F1	worm6
1.01489	mex-6 RNAi	F1	worm6
0.866962	mex-6 RNAi	F1	worm6
1.20474	mex-6 RNAi	F1	worm6
0.394247	mex-6 RNAi	F1	worm6
2.15679	mex-6 RNAi	F1	worm6
0.824449	mex-6 RNAi	F1	worm6
1.09593	mex-6 RNAi	F1	worm6
0.635136	mex-6 RNAi	F1	worm6
1.22651	mex-6 RNAi	F1	worm6
0.273266	mex-6 RNAi	F1	worm6
0.414639	mex-6 RNAi	F1	worm6
0.445585	mex-6 RNAi	F1	worm6
1.55928	mex-6 RNAi	F1	worm6
0.44636	mex-6 RNAi	F1	worm6
1.34642	mex-6 RNAi	F1	worm6
0.488337	mex-6 RNAi	F1	worm6
2.56541	mex-6 RNAi	F1	worm6
2.05072	mex-6 RNAi	F1	worm6
2.48807	mex-6 RNAi	F1	worm6
0.592742	mex-6 RNAi	F1	worm6
1.64508	mex-6 RNAi	F1	worm6
0.488576	mex-6 RNAi	F1	worm6
1.26431	mex-6 RNAi	F1	worm6
1.31571	mex-6 RNAi	F1	worm6
0.940422	mex-6 RNAi	F1	worm6
2.93634	mex-6 RNAi	F1	worm6
0.532103	mex-6 RNAi	F1	worm6
1.17064	mex-6 RNAi	F1	worm6
0.413864	mex-6 RNAi	F1	worm6
1.0484	mex-6 RNAi	F1	worm6
1.31016	mex-6 RNAi	F1	worm6
1.95204	mex-6 RNAi	F1	worm6
0.942687	mex-6 RNAi	F1	worm6
0.769056	mex-6 RNAi	F1	worm6
0.501872	mex-6 RNAi	F1	worm6
1.63822	mex-6 RNAi	F1	worm6
2.21612	mex-6 RNAi	F1	worm6
0.271179	mex-6 RNAi	F1	worm6
0.557384	mex-6 RNAi	F1	worm6
0.467826	mex-6 RNAi	F1	worm6
1.23259	mex-6 RNAi	F1	worm6
1.71944	mex-6 RNAi	F1	worm6
1.02336	mex-6 RNAi	F1	worm6
0.340763	mex-6 RNAi	F1	worm6
1.18453	mex-6 RNAi	F1	worm6
1.98763	mex-6 RNAi	F1	worm6
0.443439	mex-6 RNAi	F1	worm6
1.65444	mex-6 RNAi	F1	worm6
0.992177	mex-6 RNAi	F1	worm6
2.33448	mex-6 RNAi	F1	worm6
1.13212	mex-6 RNAi	F1	worm6
0.926052	mex-6 RNAi	F1	worm6
1.70524	mex-6 RNAi	F1	worm6
0.981087	mex-6 RNAi	F1	worm6
0.533474	mex-6 RNAi	F1	worm6
1.55135	mex-6 RNAi	F1	worm6
0.366163	mex-6 RNAi	F1	worm6
1.45648	mex-6 RNAi	F1	worm6
0.967432	mex-6 RNAi	F1	worm6
0.452383	mex-6 RNAi	F1	worm6
2.13926	mex-6 RNAi	F1	worm6
1.43466	mex-6 RNAi	F1	worm6
2.98524	mex-6 RNAi	F1	worm6
0.925217	mex-6 RNAi	F1	worm6
0.795113	mex-6 RNAi	F1	worm6
0.487323	mex-6 RNAi	F1	worm6
1.23014	mex-6 RNAi	F1	worm6
1.49107	mex-6 RNAi	F1	worm6
0.69512	mex-6 RNAi	F1	worm6
1.17278	mex-6 RNAi	F1	worm6
1.51891	mex-6 RNAi	F1	worm6
2.03033	mex-6 RNAi	F1	worm6
0.409989	mex-6 RNAi	F1	worm6
0.533653	mex-6 RNAi	F1	worm6
1.4259	mex-6 RNAi	F1	worm6
1.81448	mex-6 RNAi	F1	worm6
1.18215	mex-6 RNAi	F1	worm6
0.463294	mex-6 RNAi	F1	worm6
1.35202	mex-6 RNAi	F1	worm6
0.67914	mex-6 RNAi	F1	worm6

## Sheet: Fig 4E - hrde1 pachyVoocyte
mean_mex6	RNAi	Genotype	Region
0.538445	Control RNAi	WT	oocyte
0.656952	Control RNAi	WT	oocyte
0.768846	Control RNAi	WT	oocyte
0.680459	Control RNAi	WT	oocyte
0.70031	Control RNAi	WT	oocyte
0.0454219	mex6 RNAi	WT	oocyte
0.0410606	mex6 RNAi	WT	oocyte
0.0385305	mex6 RNAi	WT	oocyte
0.0427759	mex6 RNAi	WT	oocyte
0.0684013	mex6 RNAi	WT	oocyte
0.773563	Control RNAi	hrde1	oocyte
0.841096	Control RNAi	hrde1	oocyte
0.783818	Control RNAi	hrde1	oocyte
0.801229	Control RNAi	hrde1	oocyte
0.777203	Control RNAi	hrde1	oocyte
0.113677	mex6 RNAi	hrde1	oocyte
0.112693	mex6 RNAi	hrde1	oocyte
0.0747567	mex6 RNAi	hrde1	oocyte
0.0831368	mex6 RNAi	hrde1	oocyte
0.0433957	mex6 RNAi	hrde1	oocyte
0.701466	Control RNAi	WT	pachytene
0.787248	Control RNAi	WT	pachytene
0.791498	Control RNAi	WT	pachytene
0.680623	Control RNAi	WT	pachytene
0.660202	Control RNAi	WT	pachytene
0.0613466	mex6 RNAi	WT	pachytene
0.0555158	mex6 RNAi	WT	pachytene
0.0542057	mex6 RNAi	WT	pachytene
0.047682	mex6 RNAi	WT	pachytene
0.0388181	mex6 RNAi	WT	pachytene
0.811425	Control RNAi	hrde1	pachytene
0.817257	Control RNAi	hrde1	pachytene
0.764312	Control RNAi	hrde1	pachytene
0.796712	Control RNAi	hrde1	pachytene
0.783531	Control RNAi	hrde1	pachytene
0.360629	mex6 RNAi	hrde1	pachytene
0.378255	mex6 RNAi	hrde1	pachytene
0.284194	mex6 RNAi	hrde1	pachytene
0.475745	mex6 RNAi	hrde1	pachytene
0.264821	mex6 RNAi	hrde1	pachytene
