# Supplementary material for: The conserved helicase ZNFX-1 memorializes silenced RNAs in perinuclear condensates
Source: Nat Cell Biol. 2022 Jun 23;24(7):1129–40. doi: 10.1038/s41556-022-00940-w (PMC9276528; doi:10.1038/s41556-022-00940-w)
Supplement: Source Data Fig. 5 — Statistical source data. [file 41556_2022_940_MOESM6_ESM.xlsx]

## Sheet: Fig 5B - znfx1 granule
mean_mex6_value	Worm	genotype	Time	RNAi			n=
0.410338	Worm 1	WT	4hr	Control RNAi		WT Control 4hr	220
0.519007	Worm 1	WT	4hr	Control RNAi		WT mex-6 4hr	167
0.562831	Worm 1	WT	4hr	Control RNAi		znfx-1 Control 4hr	186
0.313539	Worm 1	WT	4hr	Control RNAi		znfx-1 mex-6 4hr	211
0.597873	Worm 1	WT	4hr	Control RNAi
0.770039	Worm 1	WT	4hr	Control RNAi
0.429763	Worm 1	WT	4hr	Control RNAi
0.438799	Worm 1	WT	4hr	Control RNAi
0.799487	Worm 1	WT	4hr	Control RNAi
0.445649	Worm 1	WT	4hr	Control RNAi
0.144132	Worm 1	WT	4hr	Control RNAi
0.577642	Worm 1	WT	4hr	Control RNAi
0.267074	Worm 1	WT	4hr	Control RNAi
0.602193	Worm 1	WT	4hr	Control RNAi
0.846576	Worm 1	WT	4hr	Control RNAi
0.655493	Worm 1	WT	4hr	Control RNAi
0.730986	Worm 1	WT	4hr	Control RNAi
0.497291	Worm 1	WT	4hr	Control RNAi
0.672783	Worm 1	WT	4hr	Control RNAi
0.507178	Worm 1	WT	4hr	Control RNAi
0.701101	Worm 1	WT	4hr	Control RNAi
0.326109	Worm 1	WT	4hr	Control RNAi
0.157852	Worm 1	WT	4hr	Control RNAi
0.172713	Worm 1	WT	4hr	Control RNAi
0.155905	Worm 1	WT	4hr	Control RNAi
0.984309	Worm 1	WT	4hr	Control RNAi
0.476066	Worm 1	WT	4hr	Control RNAi
0.186774	Worm 1	WT	4hr	Control RNAi
0.535436	Worm 1	WT	4hr	Control RNAi
0	Worm 1	WT	4hr	Control RNAi
0.329759	Worm 1	WT	4hr	Control RNAi
0.576709	Worm 1	WT	4hr	Control RNAi
0.357875	Worm 1	WT	4hr	Control RNAi
0.59622	Worm 1	WT	4hr	Control RNAi
0.488088	Worm 1	WT	4hr	Control RNAi
0.295793	Worm 1	WT	4hr	Control RNAi
0.278609	Worm 1	WT	4hr	Control RNAi
0	Worm 1	WT	4hr	Control RNAi
0.337608	Worm 1	WT	4hr	Control RNAi
0.347541	Worm 1	WT	4hr	Control RNAi
0.236935	Worm 1	WT	4hr	Control RNAi
0.733111	Worm 1	WT	4hr	Control RNAi
0.179736	Worm 1	WT	4hr	Control RNAi
0.477973	Worm 1	WT	4hr	Control RNAi
0.485918	Worm 1	WT	4hr	Control RNAi
0.51198	Worm 1	WT	4hr	Control RNAi
0.296355	Worm 1	WT	4hr	Control RNAi
0.160651	Worm 1	WT	4hr	Control RNAi
0.679511	Worm 1	WT	4hr	Control RNAi
0.428937	Worm 1	WT	4hr	Control RNAi
1.45767	Worm 1	WT	4hr	Control RNAi
0.696563	Worm 1	WT	4hr	Control RNAi
0.260061	Worm 1	WT	4hr	Control RNAi
0.239871	Worm 1	WT	4hr	Control RNAi
0.286823	Worm 1	WT	4hr	Control RNAi
0.159794	Worm 1	WT	4hr	Control RNAi
0.285033	Worm 1	WT	4hr	Control RNAi
0.188695	Worm 1	WT	4hr	Control RNAi
0.738693	Worm 1	WT	4hr	Control RNAi
0.561594	Worm 1	WT	4hr	Control RNAi
0.735114	Worm 1	WT	4hr	Control RNAi
0.522121	Worm 1	WT	4hr	Control RNAi
0.00408168	Worm 1	WT	4hr	Control RNAi
0.703114	Worm 1	WT	4hr	Control RNAi
0.37411	Worm 1	WT	4hr	Control RNAi
0	Worm 1	WT	4hr	Control RNAi
1.00472	Worm 1	WT	4hr	Control RNAi
0	Worm 1	WT	4hr	Control RNAi
0.376676	Worm 1	WT	4hr	Control RNAi
0	Worm 1	WT	4hr	Control RNAi
0.713605	Worm 1	WT	4hr	Control RNAi
0.992016	Worm 1	WT	4hr	Control RNAi
0.215518	Worm 1	WT	4hr	Control RNAi
0.251822	Worm 1	WT	4hr	Control RNAi
0.382669	Worm 1	WT	4hr	Control RNAi
0.549577	Worm 1	WT	4hr	Control RNAi
0.919169	Worm 1	WT	4hr	Control RNAi
0.778729	Worm 1	WT	4hr	Control RNAi
0.391542	Worm 1	WT	4hr	Control RNAi
0.586936	Worm 1	WT	4hr	Control RNAi
1.40768	Worm 1	WT	4hr	Control RNAi
1.41314	Worm 2	WT	4hr	Control RNAi
0.18613	Worm 2	WT	4hr	Control RNAi
0.264608	Worm 2	WT	4hr	Control RNAi
1.66114	Worm 2	WT	4hr	Control RNAi
0.988777	Worm 2	WT	4hr	Control RNAi
0.619678	Worm 2	WT	4hr	Control RNAi
0.734984	Worm 2	WT	4hr	Control RNAi
1.13123	Worm 2	WT	4hr	Control RNAi
1.13011	Worm 2	WT	4hr	Control RNAi
0.455491	Worm 2	WT	4hr	Control RNAi
0.486501	Worm 2	WT	4hr	Control RNAi
0.756467	Worm 2	WT	4hr	Control RNAi
0.35222	Worm 2	WT	4hr	Control RNAi
0.860562	Worm 2	WT	4hr	Control RNAi
0.415875	Worm 2	WT	4hr	Control RNAi
0.538587	Worm 2	WT	4hr	Control RNAi
1.23048	Worm 2	WT	4hr	Control RNAi
0.432769	Worm 2	WT	4hr	Control RNAi
0.852976	Worm 2	WT	4hr	Control RNAi
0.740038	Worm 2	WT	4hr	Control RNAi
0.232886	Worm 2	WT	4hr	Control RNAi
2.12904	Worm 2	WT	4hr	Control RNAi
0.516852	Worm 2	WT	4hr	Control RNAi
0.577937	Worm 2	WT	4hr	Control RNAi
0.884141	Worm 2	WT	4hr	Control RNAi
0.945211	Worm 2	WT	4hr	Control RNAi
1.08316	Worm 2	WT	4hr	Control RNAi
0.552993	Worm 2	WT	4hr	Control RNAi
1.22989	Worm 2	WT	4hr	Control RNAi
1.36856	Worm 2	WT	4hr	Control RNAi
0.620903	Worm 2	WT	4hr	Control RNAi
0.48881	Worm 2	WT	4hr	Control RNAi
2.70416	Worm 2	WT	4hr	Control RNAi
0.460434	Worm 2	WT	4hr	Control RNAi
1.6856	Worm 2	WT	4hr	Control RNAi
0.752401	Worm 2	WT	4hr	Control RNAi
0.954689	Worm 2	WT	4hr	Control RNAi
0.257874	Worm 2	WT	4hr	Control RNAi
1.34994	Worm 2	WT	4hr	Control RNAi
0.804966	Worm 2	WT	4hr	Control RNAi
0.554677	Worm 2	WT	4hr	Control RNAi
1.04276	Worm 2	WT	4hr	Control RNAi
1.57072	Worm 2	WT	4hr	Control RNAi
1.14316	Worm 2	WT	4hr	Control RNAi
0.876454	Worm 2	WT	4hr	Control RNAi
0.367671	Worm 2	WT	4hr	Control RNAi
0.290457	Worm 2	WT	4hr	Control RNAi
0.560147	Worm 2	WT	4hr	Control RNAi
0.414389	Worm 2	WT	4hr	Control RNAi
0.539371	Worm 2	WT	4hr	Control RNAi
0.55201	Worm 2	WT	4hr	Control RNAi
0.765853	Worm 2	WT	4hr	Control RNAi
0.705238	Worm 2	WT	4hr	Control RNAi
1.24138	Worm 2	WT	4hr	Control RNAi
0.537144	Worm 2	WT	4hr	Control RNAi
0.209123	Worm 2	WT	4hr	Control RNAi
0.655408	Worm 2	WT	4hr	Control RNAi
0.558666	Worm 2	WT	4hr	Control RNAi
0.829494	Worm 2	WT	4hr	Control RNAi
0.495877	Worm 2	WT	4hr	Control RNAi
1.07743	Worm 2	WT	4hr	Control RNAi
0.617815	Worm 2	WT	4hr	Control RNAi
1.1696	Worm 2	WT	4hr	Control RNAi
0.980384	Worm 2	WT	4hr	Control RNAi
0.338753	Worm 3	WT	4hr	Control RNAi
1.01658	Worm 3	WT	4hr	Control RNAi
0.911605	Worm 3	WT	4hr	Control RNAi
1.60536	Worm 3	WT	4hr	Control RNAi
0.417917	Worm 3	WT	4hr	Control RNAi
1.97043	Worm 3	WT	4hr	Control RNAi
0.481789	Worm 3	WT	4hr	Control RNAi
1.44775	Worm 3	WT	4hr	Control RNAi
0.629385	Worm 3	WT	4hr	Control RNAi
0	Worm 3	WT	4hr	Control RNAi
1.99512	Worm 3	WT	4hr	Control RNAi
1.01462	Worm 3	WT	4hr	Control RNAi
0.201643	Worm 3	WT	4hr	Control RNAi
0.537226	Worm 3	WT	4hr	Control RNAi
0.499085	Worm 3	WT	4hr	Control RNAi
1.43331	Worm 3	WT	4hr	Control RNAi
0.639267	Worm 3	WT	4hr	Control RNAi
0.209296	Worm 3	WT	4hr	Control RNAi
0	Worm 3	WT	4hr	Control RNAi
0.593078	Worm 3	WT	4hr	Control RNAi
0.185232	Worm 3	WT	4hr	Control RNAi
2.20341	Worm 3	WT	4hr	Control RNAi
0.719956	Worm 3	WT	4hr	Control RNAi
0.183932	Worm 3	WT	4hr	Control RNAi
1.26896	Worm 3	WT	4hr	Control RNAi
0.126892	Worm 3	WT	4hr	Control RNAi
2.07514	Worm 3	WT	4hr	Control RNAi
0.732649	Worm 3	WT	4hr	Control RNAi
1.10203	Worm 3	WT	4hr	Control RNAi
1.01852	Worm 3	WT	4hr	Control RNAi
0.256223	Worm 3	WT	4hr	Control RNAi
2.06783	Worm 3	WT	4hr	Control RNAi
0.627221	Worm 3	WT	4hr	Control RNAi
2.76759	Worm 3	WT	4hr	Control RNAi
2.37411	Worm 3	WT	4hr	Control RNAi
0.115485	Worm 3	WT	4hr	Control RNAi
0.526087	Worm 3	WT	4hr	Control RNAi
0.72931	Worm 3	WT	4hr	Control RNAi
1.52032	Worm 3	WT	4hr	Control RNAi
0	Worm 3	WT	4hr	Control RNAi
0	Worm 3	WT	4hr	Control RNAi
3.7937	Worm 3	WT	4hr	Control RNAi
1.06281	Worm 3	WT	4hr	Control RNAi
2.55831	Worm 3	WT	4hr	Control RNAi
1.33249	Worm 3	WT	4hr	Control RNAi
1.22785	Worm 3	WT	4hr	Control RNAi
0.991669	Worm 3	WT	4hr	Control RNAi
1.7541	Worm 3	WT	4hr	Control RNAi
0.494875	Worm 3	WT	4hr	Control RNAi
0.740942	Worm 3	WT	4hr	Control RNAi
1.36144	Worm 3	WT	4hr	Control RNAi
0.774642	Worm 3	WT	4hr	Control RNAi
0.426098	Worm 3	WT	4hr	Control RNAi
0.470804	Worm 3	WT	4hr	Control RNAi
1.01355	Worm 3	WT	4hr	Control RNAi
0.764809	Worm 3	WT	4hr	Control RNAi
0.0822425	Worm 3	WT	4hr	Control RNAi
0.0592115	Worm 3	WT	4hr	Control RNAi
0.38511	Worm 3	WT	4hr	Control RNAi
0.396531	Worm 3	WT	4hr	Control RNAi
1.3705	Worm 3	WT	4hr	Control RNAi
2.18318	Worm 3	WT	4hr	Control RNAi
1.67885	Worm 3	WT	4hr	Control RNAi
2.93579	Worm 3	WT	4hr	Control RNAi
1.8157	Worm 3	WT	4hr	Control RNAi
1.76552	Worm 3	WT	4hr	Control RNAi
1.34184	Worm 3	WT	4hr	Control RNAi
0.180101	Worm 3	WT	4hr	Control RNAi
1.26564	Worm 3	WT	4hr	Control RNAi
0.680423	Worm 3	WT	4hr	Control RNAi
1.4705	Worm 3	WT	4hr	Control RNAi
0.258408	Worm 3	WT	4hr	Control RNAi
0.582487	Worm 3	WT	4hr	Control RNAi
0.555281	Worm 3	WT	4hr	Control RNAi
0.444371	Worm 3	WT	4hr	Control RNAi
3.32805	Worm 1	WT	4hr	mex-6 RNAi
1.73701	Worm 1	WT	4hr	mex-6 RNAi
1.39032	Worm 1	WT	4hr	mex-6 RNAi
1.64297	Worm 1	WT	4hr	mex-6 RNAi
6.46874	Worm 1	WT	4hr	mex-6 RNAi
0.430991	Worm 1	WT	4hr	mex-6 RNAi
4.51118	Worm 1	WT	4hr	mex-6 RNAi
3.41565	Worm 1	WT	4hr	mex-6 RNAi
5.00735	Worm 1	WT	4hr	mex-6 RNAi
1.03418	Worm 1	WT	4hr	mex-6 RNAi
2.11551	Worm 1	WT	4hr	mex-6 RNAi
2.09765	Worm 1	WT	4hr	mex-6 RNAi
2.63879	Worm 1	WT	4hr	mex-6 RNAi
1.76173	Worm 1	WT	4hr	mex-6 RNAi
1.85541	Worm 1	WT	4hr	mex-6 RNAi
2.94433	Worm 1	WT	4hr	mex-6 RNAi
0.695394	Worm 1	WT	4hr	mex-6 RNAi
5.80206	Worm 1	WT	4hr	mex-6 RNAi
4.48656	Worm 1	WT	4hr	mex-6 RNAi
3.34763	Worm 1	WT	4hr	mex-6 RNAi
2.8717	Worm 1	WT	4hr	mex-6 RNAi
3.03123	Worm 1	WT	4hr	mex-6 RNAi
3.07975	Worm 1	WT	4hr	mex-6 RNAi
2.30815	Worm 1	WT	4hr	mex-6 RNAi
0.904527	Worm 1	WT	4hr	mex-6 RNAi
1.26522	Worm 1	WT	4hr	mex-6 RNAi
0.976779	Worm 1	WT	4hr	mex-6 RNAi
0.0406913	Worm 1	WT	4hr	mex-6 RNAi
1.49966	Worm 1	WT	4hr	mex-6 RNAi
2.71417	Worm 1	WT	4hr	mex-6 RNAi
2.76354	Worm 1	WT	4hr	mex-6 RNAi
0.839673	Worm 1	WT	4hr	mex-6 RNAi
3.26553	Worm 1	WT	4hr	mex-6 RNAi
4.19485	Worm 1	WT	4hr	mex-6 RNAi
0.990992	Worm 1	WT	4hr	mex-6 RNAi
1.42137	Worm 1	WT	4hr	mex-6 RNAi
2.2006	Worm 1	WT	4hr	mex-6 RNAi
6.29042	Worm 1	WT	4hr	mex-6 RNAi
4.0437	Worm 1	WT	4hr	mex-6 RNAi
0.82947	Worm 1	WT	4hr	mex-6 RNAi
3.7788	Worm 1	WT	4hr	mex-6 RNAi
1.14639	Worm 1	WT	4hr	mex-6 RNAi
2.4743	Worm 1	WT	4hr	mex-6 RNAi
1.3261	Worm 1	WT	4hr	mex-6 RNAi
1.25858	Worm 1	WT	4hr	mex-6 RNAi
3.62066	Worm 1	WT	4hr	mex-6 RNAi
0.713985	Worm 1	WT	4hr	mex-6 RNAi
4.7123	Worm 1	WT	4hr	mex-6 RNAi
1.04695	Worm 1	WT	4hr	mex-6 RNAi
0.471249	Worm 1	WT	4hr	mex-6 RNAi
2.16635	Worm 1	WT	4hr	mex-6 RNAi
2.0552	Worm 1	WT	4hr	mex-6 RNAi
1.39672	Worm 1	WT	4hr	mex-6 RNAi
0.37186	Worm 1	WT	4hr	mex-6 RNAi
4.41279	Worm 1	WT	4hr	mex-6 RNAi
3.97831	Worm 2	WT	4hr	mex-6 RNAi
3.046	Worm 2	WT	4hr	mex-6 RNAi
2.05345	Worm 2	WT	4hr	mex-6 RNAi
1.8251	Worm 2	WT	4hr	mex-6 RNAi
3.11584	Worm 2	WT	4hr	mex-6 RNAi
0.509388	Worm 2	WT	4hr	mex-6 RNAi
2.53589	Worm 2	WT	4hr	mex-6 RNAi
1.47396	Worm 2	WT	4hr	mex-6 RNAi
1.98767	Worm 2	WT	4hr	mex-6 RNAi
1.92061	Worm 2	WT	4hr	mex-6 RNAi
2.87096	Worm 2	WT	4hr	mex-6 RNAi
2.69926	Worm 2	WT	4hr	mex-6 RNAi
3.215	Worm 2	WT	4hr	mex-6 RNAi
0.761561	Worm 2	WT	4hr	mex-6 RNAi
2.49506	Worm 2	WT	4hr	mex-6 RNAi
0.333338	Worm 2	WT	4hr	mex-6 RNAi
2.07337	Worm 2	WT	4hr	mex-6 RNAi
1.37704	Worm 2	WT	4hr	mex-6 RNAi
0.806568	Worm 2	WT	4hr	mex-6 RNAi
0.855922	Worm 2	WT	4hr	mex-6 RNAi
0.575788	Worm 2	WT	4hr	mex-6 RNAi
3.49799	Worm 2	WT	4hr	mex-6 RNAi
1.51294	Worm 2	WT	4hr	mex-6 RNAi
3.81461	Worm 2	WT	4hr	mex-6 RNAi
1.71712	Worm 2	WT	4hr	mex-6 RNAi
4.18293	Worm 2	WT	4hr	mex-6 RNAi
1.87314	Worm 2	WT	4hr	mex-6 RNAi
1.86479	Worm 2	WT	4hr	mex-6 RNAi
1.94778	Worm 2	WT	4hr	mex-6 RNAi
1.47785	Worm 2	WT	4hr	mex-6 RNAi
0.331486	Worm 2	WT	4hr	mex-6 RNAi
1.18773	Worm 2	WT	4hr	mex-6 RNAi
3.78754	Worm 2	WT	4hr	mex-6 RNAi
1.14845	Worm 2	WT	4hr	mex-6 RNAi
3.80523	Worm 2	WT	4hr	mex-6 RNAi
0.774602	Worm 2	WT	4hr	mex-6 RNAi
4.16071	Worm 2	WT	4hr	mex-6 RNAi
0.735435	Worm 2	WT	4hr	mex-6 RNAi
0.0767065	Worm 2	WT	4hr	mex-6 RNAi
0.058263	Worm 2	WT	4hr	mex-6 RNAi
1.82495	Worm 2	WT	4hr	mex-6 RNAi
1.33288	Worm 2	WT	4hr	mex-6 RNAi
3.67969	Worm 2	WT	4hr	mex-6 RNAi
2.43953	Worm 2	WT	4hr	mex-6 RNAi
2.79234	Worm 2	WT	4hr	mex-6 RNAi
2.18921	Worm 2	WT	4hr	mex-6 RNAi
1.362	Worm 2	WT	4hr	mex-6 RNAi
1.17439	Worm 2	WT	4hr	mex-6 RNAi
0.507141	Worm 2	WT	4hr	mex-6 RNAi
4.03254	Worm 3	WT	4hr	mex-6 RNAi
3.88299	Worm 3	WT	4hr	mex-6 RNAi
2.68969	Worm 3	WT	4hr	mex-6 RNAi
0.94901	Worm 3	WT	4hr	mex-6 RNAi
3.0847	Worm 3	WT	4hr	mex-6 RNAi
1.04773	Worm 3	WT	4hr	mex-6 RNAi
2.67351	Worm 3	WT	4hr	mex-6 RNAi
2.14123	Worm 3	WT	4hr	mex-6 RNAi
4.69495	Worm 3	WT	4hr	mex-6 RNAi
0.52442	Worm 3	WT	4hr	mex-6 RNAi
2.00453	Worm 3	WT	4hr	mex-6 RNAi
1.54954	Worm 3	WT	4hr	mex-6 RNAi
0.146679	Worm 3	WT	4hr	mex-6 RNAi
3.3293	Worm 3	WT	4hr	mex-6 RNAi
0.959294	Worm 3	WT	4hr	mex-6 RNAi
2.35544	Worm 3	WT	4hr	mex-6 RNAi
1.11157	Worm 3	WT	4hr	mex-6 RNAi
5.9421	Worm 3	WT	4hr	mex-6 RNAi
2.12817	Worm 3	WT	4hr	mex-6 RNAi
0.86284	Worm 3	WT	4hr	mex-6 RNAi
3.90061	Worm 3	WT	4hr	mex-6 RNAi
0.972282	Worm 3	WT	4hr	mex-6 RNAi
2.56548	Worm 3	WT	4hr	mex-6 RNAi
2.2216	Worm 3	WT	4hr	mex-6 RNAi
2.0379	Worm 3	WT	4hr	mex-6 RNAi
1.74067	Worm 3	WT	4hr	mex-6 RNAi
1.79634	Worm 3	WT	4hr	mex-6 RNAi
0.405312	Worm 3	WT	4hr	mex-6 RNAi
2.02169	Worm 3	WT	4hr	mex-6 RNAi
0.792478	Worm 3	WT	4hr	mex-6 RNAi
2.72723	Worm 3	WT	4hr	mex-6 RNAi
4.57325	Worm 3	WT	4hr	mex-6 RNAi
2.61773	Worm 3	WT	4hr	mex-6 RNAi
0.502051	Worm 3	WT	4hr	mex-6 RNAi
0.184708	Worm 3	WT	4hr	mex-6 RNAi
1.86677	Worm 3	WT	4hr	mex-6 RNAi
2.0421	Worm 3	WT	4hr	mex-6 RNAi
0.934334	Worm 3	WT	4hr	mex-6 RNAi
2.72671	Worm 3	WT	4hr	mex-6 RNAi
4.40238	Worm 3	WT	4hr	mex-6 RNAi
0.551496	Worm 3	WT	4hr	mex-6 RNAi
0.767394	Worm 3	WT	4hr	mex-6 RNAi
0.423426	Worm 3	WT	4hr	mex-6 RNAi
1.75723	Worm 3	WT	4hr	mex-6 RNAi
3.26273	Worm 3	WT	4hr	mex-6 RNAi
1.81855	Worm 3	WT	4hr	mex-6 RNAi
3.53195	Worm 3	WT	4hr	mex-6 RNAi
0.720756	Worm 3	WT	4hr	mex-6 RNAi
0.242219	Worm 3	WT	4hr	mex-6 RNAi
2.35574	Worm 3	WT	4hr	mex-6 RNAi
0.613039	Worm 3	WT	4hr	mex-6 RNAi
2.13119	Worm 3	WT	4hr	mex-6 RNAi
2.26523	Worm 3	WT	4hr	mex-6 RNAi
2.83253	Worm 3	WT	4hr	mex-6 RNAi
1.83148	Worm 3	WT	4hr	mex-6 RNAi
3.6195	Worm 3	WT	4hr	mex-6 RNAi
4.75838	Worm 3	WT	4hr	mex-6 RNAi
1.59969	Worm 3	WT	4hr	mex-6 RNAi
0.193472	Worm 3	WT	4hr	mex-6 RNAi
0.329365	Worm 3	WT	4hr	mex-6 RNAi
0.803858	Worm 3	WT	4hr	mex-6 RNAi
0.606032	Worm 3	WT	4hr	mex-6 RNAi
3.07123	Worm 3	WT	4hr	mex-6 RNAi
0.717755	Worm 1	znfx-1	4hr	Control RNAi
0.78915	Worm 1	znfx-1	4hr	Control RNAi
2.42629	Worm 1	znfx-1	4hr	Control RNAi
1.23887	Worm 1	znfx-1	4hr	Control RNAi
0.850488	Worm 1	znfx-1	4hr	Control RNAi
1.26001	Worm 1	znfx-1	4hr	Control RNAi
1.79557	Worm 1	znfx-1	4hr	Control RNAi
1.40932	Worm 1	znfx-1	4hr	Control RNAi
0.570877	Worm 1	znfx-1	4hr	Control RNAi
0.337573	Worm 1	znfx-1	4hr	Control RNAi
0.730196	Worm 1	znfx-1	4hr	Control RNAi
0.746416	Worm 1	znfx-1	4hr	Control RNAi
0.524024	Worm 1	znfx-1	4hr	Control RNAi
0.90909	Worm 1	znfx-1	4hr	Control RNAi
1.10824	Worm 1	znfx-1	4hr	Control RNAi
1.4925	Worm 1	znfx-1	4hr	Control RNAi
0.662178	Worm 1	znfx-1	4hr	Control RNAi
0.379594	Worm 1	znfx-1	4hr	Control RNAi
1.52227	Worm 1	znfx-1	4hr	Control RNAi
1.13313	Worm 1	znfx-1	4hr	Control RNAi
0.414666	Worm 1	znfx-1	4hr	Control RNAi
0.618722	Worm 1	znfx-1	4hr	Control RNAi
0.287034	Worm 1	znfx-1	4hr	Control RNAi
0.28117	Worm 1	znfx-1	4hr	Control RNAi
1.66282	Worm 1	znfx-1	4hr	Control RNAi
0.993411	Worm 1	znfx-1	4hr	Control RNAi
0.774613	Worm 1	znfx-1	4hr	Control RNAi
1.03998	Worm 1	znfx-1	4hr	Control RNAi
1.66876	Worm 1	znfx-1	4hr	Control RNAi
1.09276	Worm 1	znfx-1	4hr	Control RNAi
0.371995	Worm 1	znfx-1	4hr	Control RNAi
1.66174	Worm 1	znfx-1	4hr	Control RNAi
1.32237	Worm 1	znfx-1	4hr	Control RNAi
1.72706	Worm 1	znfx-1	4hr	Control RNAi
0.235308	Worm 1	znfx-1	4hr	Control RNAi
3.24775	Worm 1	znfx-1	4hr	Control RNAi
0.292227	Worm 1	znfx-1	4hr	Control RNAi
0.597525	Worm 1	znfx-1	4hr	Control RNAi
0.86328	Worm 1	znfx-1	4hr	Control RNAi
0.463388	Worm 1	znfx-1	4hr	Control RNAi
1.15605	Worm 1	znfx-1	4hr	Control RNAi
0.510458	Worm 1	znfx-1	4hr	Control RNAi
0.947219	Worm 1	znfx-1	4hr	Control RNAi
1.56315	Worm 1	znfx-1	4hr	Control RNAi
0.975364	Worm 1	znfx-1	4hr	Control RNAi
1.45409	Worm 1	znfx-1	4hr	Control RNAi
0.746901	Worm 1	znfx-1	4hr	Control RNAi
0.29199	Worm 1	znfx-1	4hr	Control RNAi
1.46443	Worm 1	znfx-1	4hr	Control RNAi
1.43345	Worm 1	znfx-1	4hr	Control RNAi
0.716021	Worm 1	znfx-1	4hr	Control RNAi
0.403506	Worm 1	znfx-1	4hr	Control RNAi
5.1044	Worm 1	znfx-1	4hr	Control RNAi
1.43485	Worm 1	znfx-1	4hr	Control RNAi
2.30033	Worm 1	znfx-1	4hr	Control RNAi
1.6946	Worm 1	znfx-1	4hr	Control RNAi
1.32763	Worm 1	znfx-1	4hr	Control RNAi
1.30663	Worm 1	znfx-1	4hr	Control RNAi
0.802437	Worm 1	znfx-1	4hr	Control RNAi
1.31965	Worm 1	znfx-1	4hr	Control RNAi
0.399933	Worm 1	znfx-1	4hr	Control RNAi
0.30599	Worm 1	znfx-1	4hr	Control RNAi
0.583277	Worm 1	znfx-1	4hr	Control RNAi
0.522837	Worm 1	znfx-1	4hr	Control RNAi
0.74369	Worm 1	znfx-1	4hr	Control RNAi
1.93115	Worm 1	znfx-1	4hr	Control RNAi
1.27982	Worm 1	znfx-1	4hr	Control RNAi
1.75147	Worm 1	znfx-1	4hr	Control RNAi
1.92153	Worm 1	znfx-1	4hr	Control RNAi
2.05547	Worm 1	znfx-1	4hr	Control RNAi
0.550115	Worm 1	znfx-1	4hr	Control RNAi
1.07698	Worm 1	znfx-1	4hr	Control RNAi
0	Worm 1	znfx-1	4hr	Control RNAi
1.41951	Worm 1	znfx-1	4hr	Control RNAi
0.988569	Worm 1	znfx-1	4hr	Control RNAi
0.473011	Worm 1	znfx-1	4hr	Control RNAi
1.79127	Worm 1	znfx-1	4hr	Control RNAi
0.650263	Worm 1	znfx-1	4hr	Control RNAi
1.40433	Worm 1	znfx-1	4hr	Control RNAi
0.826768	Worm 2	znfx-1	4hr	Control RNAi
0.918837	Worm 2	znfx-1	4hr	Control RNAi
1.08557	Worm 2	znfx-1	4hr	Control RNAi
0.341777	Worm 2	znfx-1	4hr	Control RNAi
0	Worm 2	znfx-1	4hr	Control RNAi
0.729463	Worm 2	znfx-1	4hr	Control RNAi
0.912095	Worm 2	znfx-1	4hr	Control RNAi
1.89409	Worm 2	znfx-1	4hr	Control RNAi
0.971112	Worm 2	znfx-1	4hr	Control RNAi
1.23565	Worm 2	znfx-1	4hr	Control RNAi
0.766466	Worm 2	znfx-1	4hr	Control RNAi
1.02103	Worm 2	znfx-1	4hr	Control RNAi
0.353599	Worm 2	znfx-1	4hr	Control RNAi
1.09708	Worm 2	znfx-1	4hr	Control RNAi
1.282	Worm 2	znfx-1	4hr	Control RNAi
1.79311	Worm 2	znfx-1	4hr	Control RNAi
0.128852	Worm 2	znfx-1	4hr	Control RNAi
0.702588	Worm 2	znfx-1	4hr	Control RNAi
0.314589	Worm 2	znfx-1	4hr	Control RNAi
0	Worm 2	znfx-1	4hr	Control RNAi
1.63908	Worm 2	znfx-1	4hr	Control RNAi
1.04148	Worm 2	znfx-1	4hr	Control RNAi
0.911625	Worm 2	znfx-1	4hr	Control RNAi
0.853548	Worm 2	znfx-1	4hr	Control RNAi
0.102511	Worm 2	znfx-1	4hr	Control RNAi
1.51227	Worm 2	znfx-1	4hr	Control RNAi
1.27272	Worm 2	znfx-1	4hr	Control RNAi
0.306969	Worm 2	znfx-1	4hr	Control RNAi
0.775528	Worm 2	znfx-1	4hr	Control RNAi
1.18241	Worm 2	znfx-1	4hr	Control RNAi
2.23173	Worm 2	znfx-1	4hr	Control RNAi
0.641533	Worm 2	znfx-1	4hr	Control RNAi
0.842448	Worm 2	znfx-1	4hr	Control RNAi
0	Worm 2	znfx-1	4hr	Control RNAi
0.942105	Worm 2	znfx-1	4hr	Control RNAi
2.50486	Worm 2	znfx-1	4hr	Control RNAi
0.47212	Worm 3	znfx-1	4hr	Control RNAi
1.0068	Worm 3	znfx-1	4hr	Control RNAi
1.29416	Worm 3	znfx-1	4hr	Control RNAi
1.686	Worm 3	znfx-1	4hr	Control RNAi
0.691508	Worm 3	znfx-1	4hr	Control RNAi
0.989041	Worm 3	znfx-1	4hr	Control RNAi
1.10645	Worm 3	znfx-1	4hr	Control RNAi
1.40491	Worm 3	znfx-1	4hr	Control RNAi
0.301438	Worm 3	znfx-1	4hr	Control RNAi
0.260946	Worm 3	znfx-1	4hr	Control RNAi
1.18134	Worm 3	znfx-1	4hr	Control RNAi
0.913355	Worm 3	znfx-1	4hr	Control RNAi
1.4787	Worm 3	znfx-1	4hr	Control RNAi
1.12008	Worm 3	znfx-1	4hr	Control RNAi
0.777203	Worm 3	znfx-1	4hr	Control RNAi
0.718891	Worm 3	znfx-1	4hr	Control RNAi
2.8249	Worm 3	znfx-1	4hr	Control RNAi
0.708175	Worm 3	znfx-1	4hr	Control RNAi
1.2703	Worm 3	znfx-1	4hr	Control RNAi
0.410849	Worm 3	znfx-1	4hr	Control RNAi
0.832023	Worm 3	znfx-1	4hr	Control RNAi
0.775789	Worm 3	znfx-1	4hr	Control RNAi
0.629193	Worm 3	znfx-1	4hr	Control RNAi
1.34605	Worm 3	znfx-1	4hr	Control RNAi
0.756141	Worm 3	znfx-1	4hr	Control RNAi
0.410403	Worm 3	znfx-1	4hr	Control RNAi
0.616889	Worm 3	znfx-1	4hr	Control RNAi
0.515038	Worm 3	znfx-1	4hr	Control RNAi
0.917032	Worm 3	znfx-1	4hr	Control RNAi
0.271249	Worm 3	znfx-1	4hr	Control RNAi
0.454442	Worm 3	znfx-1	4hr	Control RNAi
0.139329	Worm 3	znfx-1	4hr	Control RNAi
1.49704	Worm 3	znfx-1	4hr	Control RNAi
1.34552	Worm 3	znfx-1	4hr	Control RNAi
0.666138	Worm 3	znfx-1	4hr	Control RNAi
0.271782	Worm 3	znfx-1	4hr	Control RNAi
1.02355	Worm 3	znfx-1	4hr	Control RNAi
1.94704	Worm 3	znfx-1	4hr	Control RNAi
1.39607	Worm 3	znfx-1	4hr	Control RNAi
0.201035	Worm 3	znfx-1	4hr	Control RNAi
0.682511	Worm 3	znfx-1	4hr	Control RNAi
0.722285	Worm 3	znfx-1	4hr	Control RNAi
0.772481	Worm 3	znfx-1	4hr	Control RNAi
0.429311	Worm 3	znfx-1	4hr	Control RNAi
1.42455	Worm 3	znfx-1	4hr	Control RNAi
0.484	Worm 3	znfx-1	4hr	Control RNAi
0.939215	Worm 3	znfx-1	4hr	Control RNAi
0.578083	Worm 3	znfx-1	4hr	Control RNAi
1.0398	Worm 3	znfx-1	4hr	Control RNAi
0.707239	Worm 3	znfx-1	4hr	Control RNAi
1.38302	Worm 3	znfx-1	4hr	Control RNAi
1.17312	Worm 3	znfx-1	4hr	Control RNAi
1.19994	Worm 3	znfx-1	4hr	Control RNAi
0.329049	Worm 3	znfx-1	4hr	Control RNAi
0.803443	Worm 3	znfx-1	4hr	Control RNAi
1.46219	Worm 3	znfx-1	4hr	Control RNAi
0.990662	Worm 3	znfx-1	4hr	Control RNAi
0.586862	Worm 3	znfx-1	4hr	Control RNAi
0.780445	Worm 3	znfx-1	4hr	Control RNAi
1.07813	Worm 3	znfx-1	4hr	Control RNAi
1.01614	Worm 3	znfx-1	4hr	Control RNAi
0.535981	Worm 3	znfx-1	4hr	Control RNAi
0.622894	Worm 3	znfx-1	4hr	Control RNAi
0.892695	Worm 3	znfx-1	4hr	Control RNAi
0.999191	Worm 3	znfx-1	4hr	Control RNAi
1.0391	Worm 3	znfx-1	4hr	Control RNAi
0.313133	Worm 3	znfx-1	4hr	Control RNAi
1.04023	Worm 3	znfx-1	4hr	Control RNAi
0.804042	Worm 3	znfx-1	4hr	Control RNAi
0.47521	Worm 3	znfx-1	4hr	Control RNAi
1.59457	Worm 3	znfx-1	4hr	Control RNAi
0.263348	Worm 1	znfx-1	4hr	mex-6 RNAi
0.380692	Worm 1	znfx-1	4hr	mex-6 RNAi
0.21472	Worm 1	znfx-1	4hr	mex-6 RNAi
0.116599	Worm 1	znfx-1	4hr	mex-6 RNAi
0.0815708	Worm 1	znfx-1	4hr	mex-6 RNAi
0.448728	Worm 1	znfx-1	4hr	mex-6 RNAi
1.47303	Worm 1	znfx-1	4hr	mex-6 RNAi
0.184719	Worm 1	znfx-1	4hr	mex-6 RNAi
0.584056	Worm 1	znfx-1	4hr	mex-6 RNAi
0.576069	Worm 1	znfx-1	4hr	mex-6 RNAi
0.384825	Worm 1	znfx-1	4hr	mex-6 RNAi
0.234185	Worm 1	znfx-1	4hr	mex-6 RNAi
0.394199	Worm 1	znfx-1	4hr	mex-6 RNAi
0.731336	Worm 1	znfx-1	4hr	mex-6 RNAi
0.133997	Worm 1	znfx-1	4hr	mex-6 RNAi
0.0896879	Worm 1	znfx-1	4hr	mex-6 RNAi
0.457003	Worm 1	znfx-1	4hr	mex-6 RNAi
0.208074	Worm 1	znfx-1	4hr	mex-6 RNAi
0.135067	Worm 1	znfx-1	4hr	mex-6 RNAi
0.0697397	Worm 1	znfx-1	4hr	mex-6 RNAi
0.424563	Worm 1	znfx-1	4hr	mex-6 RNAi
0.0109562	Worm 1	znfx-1	4hr	mex-6 RNAi
1.01803	Worm 1	znfx-1	4hr	mex-6 RNAi
1.55563	Worm 1	znfx-1	4hr	mex-6 RNAi
0.308718	Worm 1	znfx-1	4hr	mex-6 RNAi
0	Worm 1	znfx-1	4hr	mex-6 RNAi
0.0514577	Worm 1	znfx-1	4hr	mex-6 RNAi
0.263944	Worm 1	znfx-1	4hr	mex-6 RNAi
0.0573593	Worm 1	znfx-1	4hr	mex-6 RNAi
0.027935	Worm 1	znfx-1	4hr	mex-6 RNAi
0	Worm 1	znfx-1	4hr	mex-6 RNAi
0	Worm 1	znfx-1	4hr	mex-6 RNAi
0.669871	Worm 1	znfx-1	4hr	mex-6 RNAi
0.0602915	Worm 1	znfx-1	4hr	mex-6 RNAi
0	Worm 1	znfx-1	4hr	mex-6 RNAi
0.294644	Worm 1	znfx-1	4hr	mex-6 RNAi
0.186823	Worm 1	znfx-1	4hr	mex-6 RNAi
0.77516	Worm 1	znfx-1	4hr	mex-6 RNAi
0.364849	Worm 1	znfx-1	4hr	mex-6 RNAi
0.101091	Worm 1	znfx-1	4hr	mex-6 RNAi
0.371942	Worm 1	znfx-1	4hr	mex-6 RNAi
0	Worm 1	znfx-1	4hr	mex-6 RNAi
0	Worm 1	znfx-1	4hr	mex-6 RNAi
0.479074	Worm 1	znfx-1	4hr	mex-6 RNAi
0.563828	Worm 1	znfx-1	4hr	mex-6 RNAi
0.109636	Worm 1	znfx-1	4hr	mex-6 RNAi
0.919685	Worm 1	znfx-1	4hr	mex-6 RNAi
0	Worm 1	znfx-1	4hr	mex-6 RNAi
1.13863	Worm 1	znfx-1	4hr	mex-6 RNAi
0.281677	Worm 1	znfx-1	4hr	mex-6 RNAi
0.410721	Worm 1	znfx-1	4hr	mex-6 RNAi
0.78338	Worm 1	znfx-1	4hr	mex-6 RNAi
0	Worm 1	znfx-1	4hr	mex-6 RNAi
0.528353	Worm 1	znfx-1	4hr	mex-6 RNAi
0.176462	Worm 1	znfx-1	4hr	mex-6 RNAi
0.309817	Worm 1	znfx-1	4hr	mex-6 RNAi
0.273755	Worm 1	znfx-1	4hr	mex-6 RNAi
0.245913	Worm 1	znfx-1	4hr	mex-6 RNAi
0.277348	Worm 1	znfx-1	4hr	mex-6 RNAi
0.0848288	Worm 1	znfx-1	4hr	mex-6 RNAi
0	Worm 1	znfx-1	4hr	mex-6 RNAi
0.677197	Worm 1	znfx-1	4hr	mex-6 RNAi
0.319451	Worm 1	znfx-1	4hr	mex-6 RNAi
0.463808	Worm 1	znfx-1	4hr	mex-6 RNAi
0.262846	Worm 1	znfx-1	4hr	mex-6 RNAi
0.694716	Worm 1	znfx-1	4hr	mex-6 RNAi
0.363369	Worm 1	znfx-1	4hr	mex-6 RNAi
0.743306	Worm 1	znfx-1	4hr	mex-6 RNAi
0	Worm 1	znfx-1	4hr	mex-6 RNAi
0.0515787	Worm 1	znfx-1	4hr	mex-6 RNAi
0.122268	Worm 1	znfx-1	4hr	mex-6 RNAi
0.5012	Worm 1	znfx-1	4hr	mex-6 RNAi
0	Worm 1	znfx-1	4hr	mex-6 RNAi
0.85392	Worm 1	znfx-1	4hr	mex-6 RNAi
0	Worm 1	znfx-1	4hr	mex-6 RNAi
0.0578806	Worm 1	znfx-1	4hr	mex-6 RNAi
0.387543	Worm 1	znfx-1	4hr	mex-6 RNAi
0.640531	Worm 1	znfx-1	4hr	mex-6 RNAi
0.00350932	Worm 1	znfx-1	4hr	mex-6 RNAi
0.176313	Worm 1	znfx-1	4hr	mex-6 RNAi
0.415599	Worm 1	znfx-1	4hr	mex-6 RNAi
0	Worm 1	znfx-1	4hr	mex-6 RNAi
1.28351	Worm 1	znfx-1	4hr	mex-6 RNAi
0.269706	Worm 1	znfx-1	4hr	mex-6 RNAi
0.274044	Worm 1	znfx-1	4hr	mex-6 RNAi
0	Worm 1	znfx-1	4hr	mex-6 RNAi
0.373729	Worm 1	znfx-1	4hr	mex-6 RNAi
0.0859552	Worm 1	znfx-1	4hr	mex-6 RNAi
0.145539	Worm 1	znfx-1	4hr	mex-6 RNAi
0.585517	Worm 1	znfx-1	4hr	mex-6 RNAi
0	Worm 1	znfx-1	4hr	mex-6 RNAi
0	Worm 1	znfx-1	4hr	mex-6 RNAi
0	Worm 1	znfx-1	4hr	mex-6 RNAi
0.4374	Worm 1	znfx-1	4hr	mex-6 RNAi
0.634798	Worm 2	znfx-1	4hr	mex-6 RNAi
1.21266	Worm 2	znfx-1	4hr	mex-6 RNAi
0.86908	Worm 2	znfx-1	4hr	mex-6 RNAi
0.765595	Worm 2	znfx-1	4hr	mex-6 RNAi
0.862787	Worm 2	znfx-1	4hr	mex-6 RNAi
0.761009	Worm 2	znfx-1	4hr	mex-6 RNAi
0.797084	Worm 2	znfx-1	4hr	mex-6 RNAi
0.669726	Worm 2	znfx-1	4hr	mex-6 RNAi
0.22562	Worm 2	znfx-1	4hr	mex-6 RNAi
0.733137	Worm 2	znfx-1	4hr	mex-6 RNAi
0.259657	Worm 2	znfx-1	4hr	mex-6 RNAi
0.864596	Worm 2	znfx-1	4hr	mex-6 RNAi
1.104	Worm 2	znfx-1	4hr	mex-6 RNAi
0.798408	Worm 2	znfx-1	4hr	mex-6 RNAi
0.43575	Worm 2	znfx-1	4hr	mex-6 RNAi
1.12785	Worm 2	znfx-1	4hr	mex-6 RNAi
0.948312	Worm 2	znfx-1	4hr	mex-6 RNAi
0.996488	Worm 2	znfx-1	4hr	mex-6 RNAi
1.64741	Worm 2	znfx-1	4hr	mex-6 RNAi
0.0800217	Worm 2	znfx-1	4hr	mex-6 RNAi
2.07048	Worm 2	znfx-1	4hr	mex-6 RNAi
0.702311	Worm 2	znfx-1	4hr	mex-6 RNAi
0.48706	Worm 2	znfx-1	4hr	mex-6 RNAi
0.275223	Worm 2	znfx-1	4hr	mex-6 RNAi
0.72473	Worm 2	znfx-1	4hr	mex-6 RNAi
1.02602	Worm 2	znfx-1	4hr	mex-6 RNAi
0.217366	Worm 2	znfx-1	4hr	mex-6 RNAi
1.3312	Worm 2	znfx-1	4hr	mex-6 RNAi
1.14377	Worm 2	znfx-1	4hr	mex-6 RNAi
0.361919	Worm 2	znfx-1	4hr	mex-6 RNAi
0.104938	Worm 2	znfx-1	4hr	mex-6 RNAi
0.150719	Worm 2	znfx-1	4hr	mex-6 RNAi
0.238766	Worm 2	znfx-1	4hr	mex-6 RNAi
0.289974	Worm 2	znfx-1	4hr	mex-6 RNAi
0.943217	Worm 2	znfx-1	4hr	mex-6 RNAi
0	Worm 2	znfx-1	4hr	mex-6 RNAi
0.837489	Worm 2	znfx-1	4hr	mex-6 RNAi
0.91695	Worm 2	znfx-1	4hr	mex-6 RNAi
0.861819	Worm 2	znfx-1	4hr	mex-6 RNAi
0.533096	Worm 2	znfx-1	4hr	mex-6 RNAi
0.726437	Worm 2	znfx-1	4hr	mex-6 RNAi
0.224372	Worm 2	znfx-1	4hr	mex-6 RNAi
0.405764	Worm 2	znfx-1	4hr	mex-6 RNAi
0.205468	Worm 2	znfx-1	4hr	mex-6 RNAi
0.695177	Worm 2	znfx-1	4hr	mex-6 RNAi
0.819528	Worm 2	znfx-1	4hr	mex-6 RNAi
0.220474	Worm 2	znfx-1	4hr	mex-6 RNAi
0.0787988	Worm 2	znfx-1	4hr	mex-6 RNAi
0.916288	Worm 2	znfx-1	4hr	mex-6 RNAi
0.936491	Worm 2	znfx-1	4hr	mex-6 RNAi
0.210512	Worm 2	znfx-1	4hr	mex-6 RNAi
0.160094	Worm 2	znfx-1	4hr	mex-6 RNAi
0.745697	Worm 2	znfx-1	4hr	mex-6 RNAi
0.449839	Worm 2	znfx-1	4hr	mex-6 RNAi
0	Worm 2	znfx-1	4hr	mex-6 RNAi
0.61322	Worm 2	znfx-1	4hr	mex-6 RNAi
0	Worm 2	znfx-1	4hr	mex-6 RNAi
0.708145	Worm 2	znfx-1	4hr	mex-6 RNAi
0.523211	Worm 2	znfx-1	4hr	mex-6 RNAi
1.54377	Worm 2	znfx-1	4hr	mex-6 RNAi
0.246842	Worm 2	znfx-1	4hr	mex-6 RNAi
1.19334	Worm 3	znfx-1	4hr	mex-6 RNAi
0.716446	Worm 3	znfx-1	4hr	mex-6 RNAi
0.494586	Worm 3	znfx-1	4hr	mex-6 RNAi
0.766221	Worm 3	znfx-1	4hr	mex-6 RNAi
0.701592	Worm 3	znfx-1	4hr	mex-6 RNAi
0.516738	Worm 3	znfx-1	4hr	mex-6 RNAi
0.592018	Worm 3	znfx-1	4hr	mex-6 RNAi
0.370077	Worm 3	znfx-1	4hr	mex-6 RNAi
0.704175	Worm 3	znfx-1	4hr	mex-6 RNAi
0.494313	Worm 3	znfx-1	4hr	mex-6 RNAi
0.432492	Worm 3	znfx-1	4hr	mex-6 RNAi
0.111275	Worm 3	znfx-1	4hr	mex-6 RNAi
0.377905	Worm 3	znfx-1	4hr	mex-6 RNAi
0.598226	Worm 3	znfx-1	4hr	mex-6 RNAi
0.0839255	Worm 3	znfx-1	4hr	mex-6 RNAi
0.314127	Worm 3	znfx-1	4hr	mex-6 RNAi
0.758152	Worm 3	znfx-1	4hr	mex-6 RNAi
0.431465	Worm 3	znfx-1	4hr	mex-6 RNAi
0	Worm 3	znfx-1	4hr	mex-6 RNAi
0.149019	Worm 3	znfx-1	4hr	mex-6 RNAi
0.422884	Worm 3	znfx-1	4hr	mex-6 RNAi
0.135914	Worm 3	znfx-1	4hr	mex-6 RNAi
0.103415	Worm 3	znfx-1	4hr	mex-6 RNAi
0	Worm 3	znfx-1	4hr	mex-6 RNAi
0	Worm 3	znfx-1	4hr	mex-6 RNAi
0	Worm 3	znfx-1	4hr	mex-6 RNAi
0.365137	Worm 3	znfx-1	4hr	mex-6 RNAi
0	Worm 3	znfx-1	4hr	mex-6 RNAi
0.712837	Worm 3	znfx-1	4hr	mex-6 RNAi
0.64261	Worm 3	znfx-1	4hr	mex-6 RNAi
0.0328516	Worm 3	znfx-1	4hr	mex-6 RNAi
0.0609069	Worm 3	znfx-1	4hr	mex-6 RNAi
0.230121	Worm 3	znfx-1	4hr	mex-6 RNAi
0.0504323	Worm 3	znfx-1	4hr	mex-6 RNAi
0.222759	Worm 3	znfx-1	4hr	mex-6 RNAi
0.21878	Worm 3	znfx-1	4hr	mex-6 RNAi
0.630901	Worm 3	znfx-1	4hr	mex-6 RNAi
0.472305	Worm 3	znfx-1	4hr	mex-6 RNAi
0.305465	Worm 3	znfx-1	4hr	mex-6 RNAi
0	Worm 3	znfx-1	4hr	mex-6 RNAi
0.375419	Worm 3	znfx-1	4hr	mex-6 RNAi
0.382413	Worm 3	znfx-1	4hr	mex-6 RNAi
0	Worm 3	znfx-1	4hr	mex-6 RNAi
0	Worm 3	znfx-1	4hr	mex-6 RNAi
0.00864599	Worm 3	znfx-1	4hr	mex-6 RNAi
0.26594	Worm 3	znfx-1	4hr	mex-6 RNAi
0.292809	Worm 3	znfx-1	4hr	mex-6 RNAi
0.492677	Worm 3	znfx-1	4hr	mex-6 RNAi
0.276527	Worm 3	znfx-1	4hr	mex-6 RNAi
0.0988755	Worm 3	znfx-1	4hr	mex-6 RNAi
0.354053	Worm 3	znfx-1	4hr	mex-6 RNAi
0.127797	Worm 3	znfx-1	4hr	mex-6 RNAi
0.205017	Worm 3	znfx-1	4hr	mex-6 RNAi
0.312346	Worm 3	znfx-1	4hr	mex-6 RNAi
0.984087	Worm 3	znfx-1	4hr	mex-6 RNAi
0.614523	Worm 3	znfx-1	4hr	mex-6 RNAi

## Sheet: Fig 5D - WT znfx1 znfx1hrde1 F1
mean_mex6	RNAi	Genotype	Region
0.80984	Control RNAi	WT	pachytene
0.667473	Control RNAi	WT	pachytene
0.694258	Control RNAi	WT	pachytene
0.729735	Control RNAi	WT	pachytene
0.750093	Control RNAi	WT	pachytene
0.0401691	mex-6 RNAi	WT	pachytene
0.0833403	mex-6 RNAi	WT	pachytene
0.0100217	mex-6 RNAi	WT	pachytene
0.0193069	mex-6 RNAi	WT	pachytene
0.00981354	mex-6 RNAi	WT	pachytene
0.715643	Control RNAi	znfx-1	pachytene
0.661238	Control RNAi	znfx-1	pachytene
0.683227	Control RNAi	znfx-1	pachytene
0.659549	Control RNAi	znfx-1	pachytene
0.657198	Control RNAi	znfx-1	pachytene
0.337458	mex-6 RNAi	znfx-1	pachytene
0.0846222	mex-6 RNAi	znfx-1	pachytene
0	mex-6 RNAi	znfx-1	pachytene
0.181834	mex-6 RNAi	znfx-1	pachytene
0.282196	mex-6 RNAi	znfx-1	pachytene
0.750972	Control RNAi	hrde-1	pachytene
0.648312	Control RNAi	hrde-1	pachytene
0.670876	Control RNAi	hrde-1	pachytene
0.644605	Control RNAi	hrde-1	pachytene
0.61095	Control RNAi	hrde-1	pachytene
0.0333905	mex-6 RNAi	hrde-1	pachytene
0.141628	mex-6 RNAi	hrde-1	pachytene
0.247058	mex-6 RNAi	hrde-1	pachytene
0.241169	mex-6 RNAi	hrde-1	pachytene
0.503497	mex-6 RNAi	hrde-1	pachytene
0.549265	Control RNAi	znfx-1;hrde-1	pachytene
0.700692	Control RNAi	znfx-1;hrde-1	pachytene
0.5764	Control RNAi	znfx-1;hrde-1	pachytene
0.590262	Control RNAi	znfx-1;hrde-1	pachytene
0.533728	Control RNAi	znfx-1;hrde-1	pachytene
0.660361	mex-6 RNAi	znfx-1;hrde-1	pachytene
0.62877	mex-6 RNAi	znfx-1;hrde-1	pachytene
0.549822	mex-6 RNAi	znfx-1;hrde-1	pachytene
0.375048	mex-6 RNAi	znfx-1;hrde-1	pachytene
0.694245	mex-6 RNAi	znfx-1;hrde-1	pachytene
