# Supplementary material for: The conserved helicase ZNFX-1 memorializes silenced RNAs in perinuclear condensates
Source: Nat Cell Biol. 2022 Jun 23;24(7):1129–40. doi: 10.1038/s41556-022-00940-w (PMC9276528; doi:10.1038/s41556-022-00940-w)
Supplement: Source Data Fig. 6 — Statistical source data. [file 41556_2022_940_MOESM7_ESM.xlsx]

## Sheet: Fig 6A - F1 sRNA mex6 reads
genotype	RNAi	RPM	sd
hrde-1	Control RNAi	36.2795	1.04149
hrde-1	mex-6 RNAi	726.053	16.1315
WT	Control RNAi	35.2139	0.623981
WT	mex-6 RNAi	852.656	10.7558
znfx-1	Control RNAi	76.4109	0.520814
znfx-1	mex-6 RNAi	113.14	12.6704
znfx-1;hrde-1	Control RNAi	74.789	0.366283
znfx-1;hrde-1	mex-6 RNAi	79.8718	2.8702
