# Supplementary material for: The conserved helicase ZNFX-1 memorializes silenced RNAs in perinuclear condensates
Source: Nat Cell Biol. 2022 Jun 23;24(7):1129–40. doi: 10.1038/s41556-022-00940-w (PMC9276528; doi:10.1038/s41556-022-00940-w)
Supplement: Source Data Extended Data Fig. 2 — Statistical source data. [file 41556_2022_940_MOESM10_ESM.xlsx]

## Sheet: Fig S2C - mex6 mex5 RNAseq
	mex-6 RPM		mex-5 RPM
time	control RNAi	mex-6 RNAi	control RNAi	mex-6 RNAi
0hr	156.064	156.064	204.496	204.496
8hr	184.394	56.3892	229.782	212.752
24hr	198.684	24.1429	217.665	239.478
