# Supplementary material for: The conserved helicase ZNFX-1 memorializes silenced RNAs in perinuclear condensates
Source: Nat Cell Biol. 2022 Jun 23;24(7):1129–40. doi: 10.1038/s41556-022-00940-w (PMC9276528; doi:10.1038/s41556-022-00940-w)
Supplement: Source Data Extended Data Fig. 3 — Statistical source data. [file 41556_2022_940_MOESM11_ESM.xlsx]

## Sheet: Fig S3A - WT F1 cyto
mean_mex6	RNAi	Genotype	Region
0.80984	Control RNAi	WT	pachytene
0.667473	Control RNAi	WT	pachytene
0.694258	Control RNAi	WT	pachytene
0.729735	Control RNAi	WT	pachytene
0.750093	Control RNAi	WT	pachytene
0.0401691	mex-6 RNAi	WT	pachytene
0.0833403	mex-6 RNAi	WT	pachytene
0.0100217	mex-6 RNAi	WT	pachytene
0.0193069	mex-6 RNAi	WT	pachytene
0.00981354	mex-6 RNAi	WT	pachytene
