# Supplementary material for: The conserved helicase ZNFX-1 memorializes silenced RNAs in perinuclear condensates
Source: Nat Cell Biol. 2022 Jun 23;24(7):1129–40. doi: 10.1038/s41556-022-00940-w (PMC9276528; doi:10.1038/s41556-022-00940-w)
Supplement: Source Data Extended Data Fig. 4 — Statistical source data. [file 41556_2022_940_MOESM12_ESM.xlsx]

## Sheet: Fig S4D - wt hrde1 F1 cyto
mean_mex6	RNAi	Genotype	Region
0.80984	Control RNAi	WT	pachytene
0.667473	Control RNAi	WT	pachytene
0.694258	Control RNAi	WT	pachytene
0.729735	Control RNAi	WT	pachytene
0.750093	Control RNAi	WT	pachytene
0.0401691	mex-6 RNAi	WT	pachytene
0.0833403	mex-6 RNAi	WT	pachytene
0.0100217	mex-6 RNAi	WT	pachytene
0.0193069	mex-6 RNAi	WT	pachytene
0.00981354	mex-6 RNAi	WT	pachytene
0.750972	Control RNAi	hrde-1	pachytene
0.648312	Control RNAi	hrde-1	pachytene
0.670876	Control RNAi	hrde-1	pachytene
0.644605	Control RNAi	hrde-1	pachytene
0.61095	Control RNAi	hrde-1	pachytene
0.0333905	mex-6 RNAi	hrde-1	pachytene
0.141628	mex-6 RNAi	hrde-1	pachytene
0.247058	mex-6 RNAi	hrde-1	pachytene
0.241169	mex-6 RNAi	hrde-1	pachytene
0.503497	mex-6 RNAi	hrde-1	pachytene
