# Supplementary material for: The conserved helicase ZNFX-1 memorializes silenced RNAs in perinuclear condensates
Source: Nat Cell Biol. 2022 Jun 23;24(7):1129–40. doi: 10.1038/s41556-022-00940-w (PMC9276528; doi:10.1038/s41556-022-00940-w)
Supplement: Source Data Extended Data Fig. 5 — Statistical source data. [file 41556_2022_940_MOESM13_ESM.xlsx]

## Sheet: Fig S5B znfx1 nuclei
max_mex6	RNAi	Time	Worm			n=
0.729488	Control RNAi	4hr	worm1		Control 4hr	137
0.789859	Control RNAi	4hr	worm1		mex-6 4hr	150
0.366616	Control RNAi	4hr	worm1		Control 8hr	206
1.16442	Control RNAi	4hr	worm1		mex-6 8hr	189
2.02834	Control RNAi	4hr	worm1		Control 24hr	265
0.143534	Control RNAi	4hr	worm1		mex-6 24hr	290
0.717672	Control RNAi	4hr	worm1		Control F1	419
0.776945	Control RNAi	4hr	worm1		mex-6 F1	314
1.00332	Control RNAi	4hr	worm1
0.383404	Control RNAi	4hr	worm1
0.498593	Control RNAi	4hr	worm1
0.345115	Control RNAi	4hr	worm1
0.343759	Control RNAi	4hr	worm1
1.67663	Control RNAi	4hr	worm1
0.8173	Control RNAi	4hr	worm1
0.334139	Control RNAi	4hr	worm1
0.717995	Control RNAi	4hr	worm1
2.45926	Control RNAi	4hr	worm1
1.92199	Control RNAi	4hr	worm1
0.514283	Control RNAi	4hr	worm1
1.53278	Control RNAi	4hr	worm1
1.44651	Control RNAi	4hr	worm1
1.89662	Control RNAi	4hr	worm1
1.15648	Control RNAi	4hr	worm1
0.82408	Control RNAi	4hr	worm1
1.63221	Control RNAi	4hr	worm1
1.03515	Control RNAi	4hr	worm1
0.609973	Control RNAi	4hr	worm1
0.694944	Control RNAi	4hr	worm1
0.76952	Control RNAi	4hr	worm1
0.786695	Control RNAi	4hr	worm1
1.11735	Control RNAi	4hr	worm1
0.426535	Control RNAi	4hr	worm1
0.490393	Control RNAi	4hr	worm1
0.762611	Control RNAi	4hr	worm1
0.968389	Control RNAi	4hr	worm1
0.339692	Control RNAi	4hr	worm1
0.891811	Control RNAi	4hr	worm1
1.14059	Control RNAi	4hr	worm1
0.537657	Control RNAi	4hr	worm1
0.404066	Control RNAi	4hr	worm1
1.75269	Control RNAi	4hr	worm1
0.462758	Control RNAi	4hr	worm1
2.02872	Control RNAi	4hr	worm1
2.49548	Control RNAi	4hr	worm1
1.08545	Control RNAi	4hr	worm1
1.40177	Control RNAi	4hr	worm1
1.49042	Control RNAi	4hr	worm1
1.94194	Control RNAi	4hr	worm1
1.37032	Control RNAi	4hr	worm1
1.03735	Control RNAi	4hr	worm1
1.50553	Control RNAi	4hr	worm2
2.17292	Control RNAi	4hr	worm2
1.60397	Control RNAi	4hr	worm2
1.35836	Control RNAi	4hr	worm2
0.479576	Control RNAi	4hr	worm2
1.0053	Control RNAi	4hr	worm2
1.84694	Control RNAi	4hr	worm2
0.879837	Control RNAi	4hr	worm2
0.979449	Control RNAi	4hr	worm2
2.46316	Control RNAi	4hr	worm2
1.11492	Control RNAi	4hr	worm2
1.81202	Control RNAi	4hr	worm2
0.652244	Control RNAi	4hr	worm2
0.636101	Control RNAi	4hr	worm2
1.18359	Control RNAi	4hr	worm2
1.53816	Control RNAi	4hr	worm2
0.569244	Control RNAi	4hr	worm2
1.00489	Control RNAi	4hr	worm2
1.90438	Control RNAi	4hr	worm2
2.01341	Control RNAi	4hr	worm2
1.00384	Control RNAi	4hr	worm2
0.713252	Control RNAi	4hr	worm2
0.400027	Control RNAi	4hr	worm2
0.64581	Control RNAi	4hr	worm2
1.92743	Control RNAi	4hr	worm2
0.905983	Control RNAi	4hr	worm2
0.588137	Control RNAi	4hr	worm2
1.34912	Control RNAi	4hr	worm2
1.214	Control RNAi	4hr	worm2
1.19429	Control RNAi	4hr	worm2
1.78518	Control RNAi	4hr	worm2
0.338259	Control RNAi	4hr	worm2
1.54612	Control RNAi	4hr	worm2
1.92819	Control RNAi	4hr	worm2
1.08924	Control RNAi	4hr	worm2
0.944061	Control RNAi	4hr	worm2
1.09971	Control RNAi	4hr	worm2
2.95455	Control RNAi	4hr	worm2
1.78623	Control RNAi	4hr	worm2
0.832517	Control RNAi	4hr	worm2
0.997698	Control RNAi	4hr	worm2
1.34742	Control RNAi	4hr	worm2
0.939382	Control RNAi	4hr	worm2
0.378911	Control RNAi	4hr	worm2
0.431379	Control RNAi	4hr	worm2
1.16469	Control RNAi	4hr	worm2
1.13539	Control RNAi	4hr	worm2
0.636389	Control RNAi	4hr	worm3
0.28945	Control RNAi	4hr	worm3
0.809733	Control RNAi	4hr	worm3
0.653717	Control RNAi	4hr	worm3
0.494698	Control RNAi	4hr	worm3
0.465234	Control RNAi	4hr	worm3
0.778643	Control RNAi	4hr	worm3
0.499202	Control RNAi	4hr	worm3
2.32986	Control RNAi	4hr	worm3
1.34616	Control RNAi	4hr	worm3
0.989959	Control RNAi	4hr	worm3
0.630321	Control RNAi	4hr	worm3
0.428638	Control RNAi	4hr	worm3
0.669732	Control RNAi	4hr	worm3
0.791592	Control RNAi	4hr	worm3
1.48097	Control RNAi	4hr	worm3
2.03972	Control RNAi	4hr	worm3
1.71117	Control RNAi	4hr	worm3
1.07616	Control RNAi	4hr	worm3
0.550686	Control RNAi	4hr	worm3
1.29398	Control RNAi	4hr	worm3
1.09199	Control RNAi	4hr	worm3
0.789653	Control RNAi	4hr	worm3
1.79631	Control RNAi	4hr	worm3
1.13941	Control RNAi	4hr	worm3
0.749179	Control RNAi	4hr	worm3
0.888555	Control RNAi	4hr	worm3
1.65162	Control RNAi	4hr	worm3
1.50661	Control RNAi	4hr	worm3
0.682556	Control RNAi	4hr	worm3
2.28369	Control RNAi	4hr	worm3
2.31541	Control RNAi	4hr	worm3
0.93322	Control RNAi	4hr	worm3
0.426636	Control RNAi	4hr	worm3
0.45241	Control RNAi	4hr	worm3
0.370273	Control RNAi	4hr	worm3
0.498389	Control RNAi	4hr	worm3
0.545682	Control RNAi	4hr	worm3
0.421694	Control RNAi	4hr	worm3
1.93753	mex-6 RNAi	4hr	worm4
0.473694	mex-6 RNAi	4hr	worm4
1.40158	mex-6 RNAi	4hr	worm4
0.969392	mex-6 RNAi	4hr	worm4
3.06396	mex-6 RNAi	4hr	worm4
3.00146	mex-6 RNAi	4hr	worm4
1.6763	mex-6 RNAi	4hr	worm4
2.03646	mex-6 RNAi	4hr	worm4
2.01238	mex-6 RNAi	4hr	worm4
1.55806	mex-6 RNAi	4hr	worm4
2.91037	mex-6 RNAi	4hr	worm4
2.96021	mex-6 RNAi	4hr	worm4
2.54331	mex-6 RNAi	4hr	worm4
2.68838	mex-6 RNAi	4hr	worm4
2.26296	mex-6 RNAi	4hr	worm4
3.01814	mex-6 RNAi	4hr	worm4
2.55222	mex-6 RNAi	4hr	worm4
1.79673	mex-6 RNAi	4hr	worm4
2.84028	mex-6 RNAi	4hr	worm4
0.448617	mex-6 RNAi	4hr	worm4
1.99784	mex-6 RNAi	4hr	worm4
2.38264	mex-6 RNAi	4hr	worm4
2.30346	mex-6 RNAi	4hr	worm4
1.15634	mex-6 RNAi	4hr	worm4
1.15966	mex-6 RNAi	4hr	worm4
3.04384	mex-6 RNAi	4hr	worm4
1.33319	mex-6 RNAi	4hr	worm4
2.43925	mex-6 RNAi	4hr	worm4
1.52101	mex-6 RNAi	4hr	worm4
2.23644	mex-6 RNAi	4hr	worm4
0.617068	mex-6 RNAi	4hr	worm4
0.689664	mex-6 RNAi	4hr	worm4
0.421347	mex-6 RNAi	4hr	worm4
1.25288	mex-6 RNAi	4hr	worm4
2.69753	mex-6 RNAi	4hr	worm4
1.58546	mex-6 RNAi	4hr	worm4
1.11985	mex-6 RNAi	4hr	worm4
2.70061	mex-6 RNAi	4hr	worm4
3.15236	mex-6 RNAi	4hr	worm4
2.96798	mex-6 RNAi	4hr	worm4
1.93107	mex-6 RNAi	4hr	worm4
1.05114	mex-6 RNAi	4hr	worm4
3.04127	mex-6 RNAi	4hr	worm4
2.40909	mex-6 RNAi	4hr	worm4
2.00699	mex-6 RNAi	4hr	worm4
1.78845	mex-6 RNAi	4hr	worm4
2.0426	mex-6 RNAi	4hr	worm4
1.40346	mex-6 RNAi	4hr	worm4
0.388622	mex-6 RNAi	4hr	worm4
2.9987	mex-6 RNAi	4hr	worm4
2.99751	mex-6 RNAi	4hr	worm4
3.0229	mex-6 RNAi	4hr	worm4
3.09788	mex-6 RNAi	4hr	worm4
3.12051	mex-6 RNAi	4hr	worm4
3.097	mex-6 RNAi	4hr	worm4
2.22503	mex-6 RNAi	4hr	worm4
2.58212	mex-6 RNAi	4hr	worm4
1.12282	mex-6 RNAi	4hr	worm5
2.91735	mex-6 RNAi	4hr	worm5
0.520346	mex-6 RNAi	4hr	worm5
1.64223	mex-6 RNAi	4hr	worm5
3.75417	mex-6 RNAi	4hr	worm5
0.773462	mex-6 RNAi	4hr	worm5
2.11962	mex-6 RNAi	4hr	worm5
1.31009	mex-6 RNAi	4hr	worm5
2.31318	mex-6 RNAi	4hr	worm5
0.731819	mex-6 RNAi	4hr	worm5
3.56813	mex-6 RNAi	4hr	worm5
0.784319	mex-6 RNAi	4hr	worm5
0.583005	mex-6 RNAi	4hr	worm5
1.70985	mex-6 RNAi	4hr	worm5
0.766871	mex-6 RNAi	4hr	worm5
0.797425	mex-6 RNAi	4hr	worm5
2.57498	mex-6 RNAi	4hr	worm5
0.489715	mex-6 RNAi	4hr	worm5
1.14391	mex-6 RNAi	4hr	worm5
1.94661	mex-6 RNAi	4hr	worm5
1.29962	mex-6 RNAi	4hr	worm5
0.850157	mex-6 RNAi	4hr	worm5
2.99149	mex-6 RNAi	4hr	worm5
3.3852	mex-6 RNAi	4hr	worm5
0.873577	mex-6 RNAi	4hr	worm5
1.71102	mex-6 RNAi	4hr	worm5
1.32188	mex-6 RNAi	4hr	worm5
1.66503	mex-6 RNAi	4hr	worm5
1.95033	mex-6 RNAi	4hr	worm5
0.817432	mex-6 RNAi	4hr	worm5
0.569589	mex-6 RNAi	4hr	worm5
1.72668	mex-6 RNAi	4hr	worm5
0.809987	mex-6 RNAi	4hr	worm5
0.81433	mex-6 RNAi	4hr	worm5
2.49177	mex-6 RNAi	4hr	worm5
1.13615	mex-6 RNAi	4hr	worm5
1.90651	mex-6 RNAi	4hr	worm5
0.617824	mex-6 RNAi	4hr	worm5
0.407204	mex-6 RNAi	4hr	worm5
1.89217	mex-6 RNAi	4hr	worm5
0.595257	mex-6 RNAi	4hr	worm5
2.08549	mex-6 RNAi	4hr	worm5
0.759038	mex-6 RNAi	4hr	worm5
1.62075	mex-6 RNAi	4hr	worm5
1.8299	mex-6 RNAi	4hr	worm5
1.62734	mex-6 RNAi	4hr	worm5
2.70517	mex-6 RNAi	4hr	worm6
0.748845	mex-6 RNAi	4hr	worm6
1.59728	mex-6 RNAi	4hr	worm6
0.448664	mex-6 RNAi	4hr	worm6
0.738094	mex-6 RNAi	4hr	worm6
3.11961	mex-6 RNAi	4hr	worm6
1.77731	mex-6 RNAi	4hr	worm6
1.84229	mex-6 RNAi	4hr	worm6
1.25731	mex-6 RNAi	4hr	worm6
0.666992	mex-6 RNAi	4hr	worm6
0.984125	mex-6 RNAi	4hr	worm6
1.53983	mex-6 RNAi	4hr	worm6
1.01238	mex-6 RNAi	4hr	worm6
0.382898	mex-6 RNAi	4hr	worm6
2.47664	mex-6 RNAi	4hr	worm6
1.97578	mex-6 RNAi	4hr	worm6
1.03372	mex-6 RNAi	4hr	worm6
4.03554	mex-6 RNAi	4hr	worm6
3.37828	mex-6 RNAi	4hr	worm6
2.33875	mex-6 RNAi	4hr	worm6
1.93419	mex-6 RNAi	4hr	worm6
3.96742	mex-6 RNAi	4hr	worm6
2.2744	mex-6 RNAi	4hr	worm6
1.00516	mex-6 RNAi	4hr	worm6
2.16908	mex-6 RNAi	4hr	worm6
2.02986	mex-6 RNAi	4hr	worm6
2.08926	mex-6 RNAi	4hr	worm6
3.32947	mex-6 RNAi	4hr	worm6
0.509642	mex-6 RNAi	4hr	worm6
1.37519	mex-6 RNAi	4hr	worm6
3.00433	mex-6 RNAi	4hr	worm6
2.41707	mex-6 RNAi	4hr	worm6
1.05068	mex-6 RNAi	4hr	worm6
3.89498	mex-6 RNAi	4hr	worm6
3.97291	mex-6 RNAi	4hr	worm6
1.89009	mex-6 RNAi	4hr	worm6
1.35133	mex-6 RNAi	4hr	worm6
1.42423	mex-6 RNAi	4hr	worm6
3.46618	mex-6 RNAi	4hr	worm6
1.43232	mex-6 RNAi	4hr	worm6
1.87156	mex-6 RNAi	4hr	worm6
1.49251	mex-6 RNAi	4hr	worm6
0.509485	mex-6 RNAi	4hr	worm6
0.449527	mex-6 RNAi	4hr	worm6
2.05701	mex-6 RNAi	4hr	worm6
2.3247	mex-6 RNAi	4hr	worm6
1.96331	mex-6 RNAi	4hr	worm6
0.379634	Control RNAi	8hr	worm1
0.972434	Control RNAi	8hr	worm1
1.39807	Control RNAi	8hr	worm1
1.06412	Control RNAi	8hr	worm1
1.1136	Control RNAi	8hr	worm1
0.910844	Control RNAi	8hr	worm1
0.478266	Control RNAi	8hr	worm1
0.501299	Control RNAi	8hr	worm1
0.994773	Control RNAi	8hr	worm1
1.7666	Control RNAi	8hr	worm1
0.420589	Control RNAi	8hr	worm1
0.579106	Control RNAi	8hr	worm1
0.807101	Control RNAi	8hr	worm1
0.808994	Control RNAi	8hr	worm1
0.764821	Control RNAi	8hr	worm1
1.97623	Control RNAi	8hr	worm1
1.10413	Control RNAi	8hr	worm1
0.832848	Control RNAi	8hr	worm1
0.769996	Control RNAi	8hr	worm1
1.33522	Control RNAi	8hr	worm1
1.32089	Control RNAi	8hr	worm1
2.90998	Control RNAi	8hr	worm1
0.867365	Control RNAi	8hr	worm1
0.470378	Control RNAi	8hr	worm1
1.12445	Control RNAi	8hr	worm1
1.69315	Control RNAi	8hr	worm1
1.55179	Control RNAi	8hr	worm1
1.10899	Control RNAi	8hr	worm1
2.09991	Control RNAi	8hr	worm1
1.58328	Control RNAi	8hr	worm1
1.55135	Control RNAi	8hr	worm1
0.470756	Control RNAi	8hr	worm1
0.87336	Control RNAi	8hr	worm1
1.03787	Control RNAi	8hr	worm1
0.505842	Control RNAi	8hr	worm1
2.16756	Control RNAi	8hr	worm1
0.708406	Control RNAi	8hr	worm1
0.924159	Control RNAi	8hr	worm1
1.41391	Control RNAi	8hr	worm1
0.490382	Control RNAi	8hr	worm1
0.85424	Control RNAi	8hr	worm1
1.21696	Control RNAi	8hr	worm1
0.573364	Control RNAi	8hr	worm1
0.59179	Control RNAi	8hr	worm1
1.11814	Control RNAi	8hr	worm1
1.13947	Control RNAi	8hr	worm1
1.42767	Control RNAi	8hr	worm1
0.911475	Control RNAi	8hr	worm1
1.63092	Control RNAi	8hr	worm1
0.422103	Control RNAi	8hr	worm1
1.06823	Control RNAi	8hr	worm1
1.13209	Control RNAi	8hr	worm1
1.22062	Control RNAi	8hr	worm1
0.916145	Control RNAi	8hr	worm1
2.03403	Control RNAi	8hr	worm1
0.360198	Control RNAi	8hr	worm1
0.393769	Control RNAi	8hr	worm1
1.23924	Control RNAi	8hr	worm1
1.07794	Control RNAi	8hr	worm1
0.798267	Control RNAi	8hr	worm1
0.584344	Control RNAi	8hr	worm1
0.856575	Control RNAi	8hr	worm1
0.561437	Control RNAi	8hr	worm1
0.456495	Control RNAi	8hr	worm1
1.56555	Control RNAi	8hr	worm1
3.08527	Control RNAi	8hr	worm2
1.30294	Control RNAi	8hr	worm2
1.11773	Control RNAi	8hr	worm2
2.58234	Control RNAi	8hr	worm2
1.40385	Control RNAi	8hr	worm2
2.74453	Control RNAi	8hr	worm2
1.94512	Control RNAi	8hr	worm2
3.13267	Control RNAi	8hr	worm2
1.34231	Control RNAi	8hr	worm2
0.674578	Control RNAi	8hr	worm2
2.29147	Control RNAi	8hr	worm2
0.739571	Control RNAi	8hr	worm2
1.45418	Control RNAi	8hr	worm2
2.84642	Control RNAi	8hr	worm2
1.44016	Control RNAi	8hr	worm2
2.0824	Control RNAi	8hr	worm2
0.630054	Control RNAi	8hr	worm2
0.384225	Control RNAi	8hr	worm2
0.492048	Control RNAi	8hr	worm2
0.694786	Control RNAi	8hr	worm2
0.468971	Control RNAi	8hr	worm2
1.03481	Control RNAi	8hr	worm2
1.98534	Control RNAi	8hr	worm2
0.56682	Control RNAi	8hr	worm2
3.12426	Control RNAi	8hr	worm2
0.670601	Control RNAi	8hr	worm2
0.695243	Control RNAi	8hr	worm2
1.93716	Control RNAi	8hr	worm2
1.88299	Control RNAi	8hr	worm2
0.529467	Control RNAi	8hr	worm2
1.46552	Control RNAi	8hr	worm2
0.970015	Control RNAi	8hr	worm2
2.44512	Control RNAi	8hr	worm2
1.19329	Control RNAi	8hr	worm2
1.89081	Control RNAi	8hr	worm2
2.3869	Control RNAi	8hr	worm2
0.756716	Control RNAi	8hr	worm2
1.49075	Control RNAi	8hr	worm2
0.675686	Control RNAi	8hr	worm2
0.597524	Control RNAi	8hr	worm2
0.610823	Control RNAi	8hr	worm2
1.66982	Control RNAi	8hr	worm2
1.44824	Control RNAi	8hr	worm2
2.32432	Control RNAi	8hr	worm2
0.517407	Control RNAi	8hr	worm2
0.504238	Control RNAi	8hr	worm2
2.64701	Control RNAi	8hr	worm2
0.605021	Control RNAi	8hr	worm2
0.861214	Control RNAi	8hr	worm2
0.801632	Control RNAi	8hr	worm2
0.793027	Control RNAi	8hr	worm2
1.40913	Control RNAi	8hr	worm2
1.64824	Control RNAi	8hr	worm2
1.37008	Control RNAi	8hr	worm2
0.727055	Control RNAi	8hr	worm2
2.25789	Control RNAi	8hr	worm2
3.02263	Control RNAi	8hr	worm2
1.26291	Control RNAi	8hr	worm2
2.01787	Control RNAi	8hr	worm2
1.78553	Control RNAi	8hr	worm2
1.359	Control RNAi	8hr	worm2
0.677902	Control RNAi	8hr	worm2
0.407563	Control RNAi	8hr	worm2
0.574121	Control RNAi	8hr	worm2
0.498893	Control RNAi	8hr	worm2
1.83188	Control RNAi	8hr	worm2
3.0678	Control RNAi	8hr	worm2
1.08964	Control RNAi	8hr	worm2
0.465777	Control RNAi	8hr	worm2
1.19072	Control RNAi	8hr	worm3
1.62299	Control RNAi	8hr	worm3
0.946965	Control RNAi	8hr	worm3
1.47633	Control RNAi	8hr	worm3
0.983184	Control RNAi	8hr	worm3
0.412783	Control RNAi	8hr	worm3
0.766016	Control RNAi	8hr	worm3
0.640618	Control RNAi	8hr	worm3
0.794458	Control RNAi	8hr	worm3
0.597436	Control RNAi	8hr	worm3
1.20146	Control RNAi	8hr	worm3
1.93407	Control RNAi	8hr	worm3
1.79942	Control RNAi	8hr	worm3
0.768164	Control RNAi	8hr	worm3
1.87156	Control RNAi	8hr	worm3
0.753128	Control RNAi	8hr	worm3
1.57869	Control RNAi	8hr	worm3
0.919041	Control RNAi	8hr	worm3
0.73824	Control RNAi	8hr	worm3
1.16213	Control RNAi	8hr	worm3
1.01363	Control RNAi	8hr	worm3
0.736684	Control RNAi	8hr	worm3
1.19695	Control RNAi	8hr	worm3
0.441744	Control RNAi	8hr	worm3
0.687355	Control RNAi	8hr	worm3
0.541292	Control RNAi	8hr	worm3
0.976074	Control RNAi	8hr	worm3
0.598473	Control RNAi	8hr	worm3
0.980295	Control RNAi	8hr	worm3
1.40463	Control RNAi	8hr	worm3
0.700021	Control RNAi	8hr	worm3
1.25235	Control RNAi	8hr	worm3
0.489222	Control RNAi	8hr	worm3
0.902968	Control RNAi	8hr	worm3
0.661283	Control RNAi	8hr	worm3
0.752831	Control RNAi	8hr	worm3
0.317013	Control RNAi	8hr	worm3
1.93326	Control RNAi	8hr	worm3
0.8269	Control RNAi	8hr	worm3
2.41411	Control RNAi	8hr	worm3
0.622915	Control RNAi	8hr	worm3
3.32115	Control RNAi	8hr	worm3
1.13354	Control RNAi	8hr	worm3
1.84927	Control RNAi	8hr	worm3
0.619212	Control RNAi	8hr	worm3
2.51907	Control RNAi	8hr	worm3
0.653432	Control RNAi	8hr	worm3
0.952668	Control RNAi	8hr	worm3
1.35345	Control RNAi	8hr	worm3
2.56284	Control RNAi	8hr	worm3
0.551217	Control RNAi	8hr	worm3
1.6778	Control RNAi	8hr	worm3
0.819863	Control RNAi	8hr	worm3
1.54225	Control RNAi	8hr	worm3
0.520997	Control RNAi	8hr	worm3
1.86564	Control RNAi	8hr	worm3
1.00444	Control RNAi	8hr	worm3
0.913486	Control RNAi	8hr	worm3
1.03962	Control RNAi	8hr	worm3
0.797272	Control RNAi	8hr	worm3
0.33516	Control RNAi	8hr	worm3
0.69765	Control RNAi	8hr	worm3
0.557143	Control RNAi	8hr	worm3
1.24739	Control RNAi	8hr	worm3
0.918893	Control RNAi	8hr	worm3
0.89445	Control RNAi	8hr	worm3
0.933114	Control RNAi	8hr	worm3
0.331012	Control RNAi	8hr	worm3
1.88963	Control RNAi	8hr	worm3
0.859934	Control RNAi	8hr	worm3
0.463594	Control RNAi	8hr	worm3
0.388563	Control RNAi	8hr	worm3
0.418089	mex-6 RNAi	8hr	worm4
0.712459	mex-6 RNAi	8hr	worm4
0.743909	mex-6 RNAi	8hr	worm4
0.920948	mex-6 RNAi	8hr	worm4
2.63531	mex-6 RNAi	8hr	worm4
0.246396	mex-6 RNAi	8hr	worm4
0.331652	mex-6 RNAi	8hr	worm4
0.996762	mex-6 RNAi	8hr	worm4
0.628244	mex-6 RNAi	8hr	worm4
0.393651	mex-6 RNAi	8hr	worm4
2.11342	mex-6 RNAi	8hr	worm4
0.375739	mex-6 RNAi	8hr	worm4
0.8384	mex-6 RNAi	8hr	worm4
0.196062	mex-6 RNAi	8hr	worm4
0.320475	mex-6 RNAi	8hr	worm4
2.4105	mex-6 RNAi	8hr	worm4
0.185856	mex-6 RNAi	8hr	worm4
0.218903	mex-6 RNAi	8hr	worm4
1.12624	mex-6 RNAi	8hr	worm4
1.76011	mex-6 RNAi	8hr	worm4
0.251464	mex-6 RNAi	8hr	worm4
0.272848	mex-6 RNAi	8hr	worm4
0.423504	mex-6 RNAi	8hr	worm4
0.652266	mex-6 RNAi	8hr	worm4
1.11486	mex-6 RNAi	8hr	worm4
0.481129	mex-6 RNAi	8hr	worm4
1.2426	mex-6 RNAi	8hr	worm4
0.917338	mex-6 RNAi	8hr	worm4
0.27139	mex-6 RNAi	8hr	worm4
0.279166	mex-6 RNAi	8hr	worm4
1.10923	mex-6 RNAi	8hr	worm4
1.2844	mex-6 RNAi	8hr	worm4
0.278888	mex-6 RNAi	8hr	worm4
1.85891	mex-6 RNAi	8hr	worm4
1.35119	mex-6 RNAi	8hr	worm4
0.395109	mex-6 RNAi	8hr	worm4
0.481892	mex-6 RNAi	8hr	worm4
1.58161	mex-6 RNAi	8hr	worm4
0.470992	mex-6 RNAi	8hr	worm4
0.401912	mex-6 RNAi	8hr	worm4
1.84349	mex-6 RNAi	8hr	worm4
0.16961	mex-6 RNAi	8hr	worm4
0.15996	mex-6 RNAi	8hr	worm4
2.3274	mex-6 RNAi	8hr	worm4
0.669414	mex-6 RNAi	8hr	worm4
0.256532	mex-6 RNAi	8hr	worm4
1.7842	mex-6 RNAi	8hr	worm4
0.732385	mex-6 RNAi	8hr	worm4
0.739397	mex-6 RNAi	8hr	worm4
0.232372	mex-6 RNAi	8hr	worm4
0.150032	mex-6 RNAi	8hr	worm4
0.494667	mex-6 RNAi	8hr	worm4
0.312699	mex-6 RNAi	8hr	worm4
0.818474	mex-6 RNAi	8hr	worm4
2.50222	mex-6 RNAi	8hr	worm4
1.2367	mex-6 RNAi	8hr	worm4
0.192937	mex-6 RNAi	8hr	worm4
0.271668	mex-6 RNAi	8hr	worm4
0.215362	mex-6 RNAi	8hr	worm4
0.731204	mex-6 RNAi	8hr	worm4
1.31203	mex-6 RNAi	8hr	worm4
1.19324	mex-6 RNAi	8hr	worm4
1.2072	mex-6 RNAi	8hr	worm4
0.152462	mex-6 RNAi	8hr	worm4
0.32832	mex-6 RNAi	8hr	worm4
1.20296	mex-6 RNAi	8hr	worm4
0.464813	mex-6 RNAi	8hr	worm4
0.844067	mex-6 RNAi	8hr	worm5
2.27006	mex-6 RNAi	8hr	worm5
1.92879	mex-6 RNAi	8hr	worm5
1.23845	mex-6 RNAi	8hr	worm5
0.328066	mex-6 RNAi	8hr	worm5
0.660115	mex-6 RNAi	8hr	worm5
0.420315	mex-6 RNAi	8hr	worm5
2.08353	mex-6 RNAi	8hr	worm5
0.574584	mex-6 RNAi	8hr	worm5
1.51441	mex-6 RNAi	8hr	worm5
0.398288	mex-6 RNAi	8hr	worm5
0.260031	mex-6 RNAi	8hr	worm5
2.47534	mex-6 RNAi	8hr	worm5
0.565914	mex-6 RNAi	8hr	worm5
0.316896	mex-6 RNAi	8hr	worm5
0.408833	mex-6 RNAi	8hr	worm5
0.820243	mex-6 RNAi	8hr	worm5
0.299243	mex-6 RNAi	8hr	worm5
1.04794	mex-6 RNAi	8hr	worm5
0.27331	mex-6 RNAi	8hr	worm5
1.49176	mex-6 RNAi	8hr	worm5
0.747209	mex-6 RNAi	8hr	worm5
0.262531	mex-6 RNAi	8hr	worm5
0.348453	mex-6 RNAi	8hr	worm5
0.307523	mex-6 RNAi	8hr	worm5
0.305492	mex-6 RNAi	8hr	worm5
0.515532	mex-6 RNAi	8hr	worm5
1.58604	mex-6 RNAi	8hr	worm5
0.995133	mex-6 RNAi	8hr	worm5
0.868828	mex-6 RNAi	8hr	worm5
0.361966	mex-6 RNAi	8hr	worm5
0.898276	mex-6 RNAi	8hr	worm5
2.25506	mex-6 RNAi	8hr	worm5
0.2762	mex-6 RNAi	8hr	worm5
0.496473	mex-6 RNAi	8hr	worm5
1.09371	mex-6 RNAi	8hr	worm5
0.8179	mex-6 RNAi	8hr	worm5
2.4116	mex-6 RNAi	8hr	worm5
1.15456	mex-6 RNAi	8hr	worm5
0.604266	mex-6 RNAi	8hr	worm5
0.443123	mex-6 RNAi	8hr	worm5
1.11128	mex-6 RNAi	8hr	worm5
0.994899	mex-6 RNAi	8hr	worm5
0.55779	mex-6 RNAi	8hr	worm5
0.832428	mex-6 RNAi	8hr	worm5
0.477805	mex-6 RNAi	8hr	worm5
0.290182	mex-6 RNAi	8hr	worm5
1.99355	mex-6 RNAi	8hr	worm5
3.91094	mex-6 RNAi	8hr	worm5
0.949907	mex-6 RNAi	8hr	worm5
0.52639	mex-6 RNAi	8hr	worm5
0.831491	mex-6 RNAi	8hr	worm5
0.406724	mex-6 RNAi	8hr	worm5
2.80988	mex-6 RNAi	8hr	worm5
2.47127	mex-6 RNAi	8hr	worm5
1.40834	mex-6 RNAi	8hr	worm5
0.415394	mex-6 RNAi	8hr	worm5
0.74385	mex-6 RNAi	8hr	worm5
0.574506	mex-6 RNAi	8hr	worm5
0.3829	mex-6 RNAi	8hr	worm5
0.726303	mex-6 RNAi	8hr	worm6
1.47459	mex-6 RNAi	8hr	worm6
0.952988	mex-6 RNAi	8hr	worm6
0.941665	mex-6 RNAi	8hr	worm6
0.783507	mex-6 RNAi	8hr	worm6
0.25889	mex-6 RNAi	8hr	worm6
0.572925	mex-6 RNAi	8hr	worm6
0.528147	mex-6 RNAi	8hr	worm6
0.36021	mex-6 RNAi	8hr	worm6
0.362637	mex-6 RNAi	8hr	worm6
1.81546	mex-6 RNAi	8hr	worm6
1.04791	mex-6 RNAi	8hr	worm6
0.374842	mex-6 RNAi	8hr	worm6
1.27276	mex-6 RNAi	8hr	worm6
1.52716	mex-6 RNAi	8hr	worm6
0.272639	mex-6 RNAi	8hr	worm6
0.355799	mex-6 RNAi	8hr	worm6
1.5776	mex-6 RNAi	8hr	worm6
0.605571	mex-6 RNAi	8hr	worm6
0.242346	mex-6 RNAi	8hr	worm6
1.44981	mex-6 RNAi	8hr	worm6
0.373445	mex-6 RNAi	8hr	worm6
0.956149	mex-6 RNAi	8hr	worm6
1.30415	mex-6 RNAi	8hr	worm6
0.481383	mex-6 RNAi	8hr	worm6
1.45194	mex-6 RNAi	8hr	worm6
0.477266	mex-6 RNAi	8hr	worm6
0.929974	mex-6 RNAi	8hr	worm6
1.82076	mex-6 RNAi	8hr	worm6
0.214185	mex-6 RNAi	8hr	worm6
1.19511	mex-6 RNAi	8hr	worm6
1.84583	mex-6 RNAi	8hr	worm6
0.218891	mex-6 RNAi	8hr	worm6
0.931371	mex-6 RNAi	8hr	worm6
0.27433	mex-6 RNAi	8hr	worm6
0.432267	mex-6 RNAi	8hr	worm6
1.0124	mex-6 RNAi	8hr	worm6
0.15154	mex-6 RNAi	8hr	worm6
0.54469	mex-6 RNAi	8hr	worm6
1.67429	mex-6 RNAi	8hr	worm6
2.15038	mex-6 RNAi	8hr	worm6
0.681525	mex-6 RNAi	8hr	worm6
2.37059	mex-6 RNAi	8hr	worm6
0.448517	mex-6 RNAi	8hr	worm6
0.271389	mex-6 RNAi	8hr	worm6
1.28026	mex-6 RNAi	8hr	worm6
1.98362	mex-6 RNAi	8hr	worm6
1.1221	mex-6 RNAi	8hr	worm6
2.88183	mex-6 RNAi	8hr	worm6
1.10732	mex-6 RNAi	8hr	worm6
1.52532	mex-6 RNAi	8hr	worm6
0.323447	mex-6 RNAi	8hr	worm6
1.0371	mex-6 RNAi	8hr	worm6
2.09722	mex-6 RNAi	8hr	worm6
0.946297	mex-6 RNAi	8hr	worm6
0.38896	mex-6 RNAi	8hr	worm6
0.619982	mex-6 RNAi	8hr	worm6
2.13884	mex-6 RNAi	8hr	worm6
0.47359	mex-6 RNAi	8hr	worm6
0.248081	mex-6 RNAi	8hr	worm6
0.730715	mex-6 RNAi	8hr	worm6
0.422782	mex-6 RNAi	8hr	worm6
0.334607	Control RNAi	24hr	worm1
1.14441	Control RNAi	24hr	worm1
2.247	Control RNAi	24hr	worm1
0.498501	Control RNAi	24hr	worm1
0.586274	Control RNAi	24hr	worm1
1.27818	Control RNAi	24hr	worm1
2.15245	Control RNAi	24hr	worm1
0.464562	Control RNAi	24hr	worm1
1.40921	Control RNAi	24hr	worm1
0.972273	Control RNAi	24hr	worm1
1.06921	Control RNAi	24hr	worm1
1.66667	Control RNAi	24hr	worm1
1.20369	Control RNAi	24hr	worm1
0.920627	Control RNAi	24hr	worm1
0.633189	Control RNAi	24hr	worm1
1.12167	Control RNAi	24hr	worm1
0.536918	Control RNAi	24hr	worm1
0.748286	Control RNAi	24hr	worm1
1.38789	Control RNAi	24hr	worm1
1.79297	Control RNAi	24hr	worm1
0.419174	Control RNAi	24hr	worm1
0.843437	Control RNAi	24hr	worm1
1.29665	Control RNAi	24hr	worm1
2.0919	Control RNAi	24hr	worm1
1.455	Control RNAi	24hr	worm1
0.560884	Control RNAi	24hr	worm1
0.719537	Control RNAi	24hr	worm1
1.66739	Control RNAi	24hr	worm1
1.43292	Control RNAi	24hr	worm1
0.540988	Control RNAi	24hr	worm1
1.15433	Control RNAi	24hr	worm1
1.314	Control RNAi	24hr	worm1
0.53071	Control RNAi	24hr	worm1
0.575029	Control RNAi	24hr	worm1
0.358827	Control RNAi	24hr	worm1
0.341781	Control RNAi	24hr	worm1
0.814434	Control RNAi	24hr	worm1
0.398414	Control RNAi	24hr	worm1
1.48685	Control RNAi	24hr	worm1
0.964895	Control RNAi	24hr	worm1
1.47759	Control RNAi	24hr	worm1
0.513105	Control RNAi	24hr	worm1
1.01166	Control RNAi	24hr	worm1
1.14797	Control RNAi	24hr	worm1
2.18914	Control RNAi	24hr	worm1
1.63365	Control RNAi	24hr	worm1
1.28983	Control RNAi	24hr	worm1
0.46329	Control RNAi	24hr	worm1
1.17891	Control RNAi	24hr	worm1
1.24979	Control RNAi	24hr	worm1
0.450875	Control RNAi	24hr	worm1
0.629271	Control RNAi	24hr	worm1
1.2964	Control RNAi	24hr	worm1
0.77332	Control RNAi	24hr	worm1
1.48924	Control RNAi	24hr	worm1
1.24323	Control RNAi	24hr	worm1
2.05746	Control RNAi	24hr	worm1
0.542413	Control RNAi	24hr	worm1
1.40386	Control RNAi	24hr	worm1
0.698573	Control RNAi	24hr	worm1
0.651201	Control RNAi	24hr	worm1
1.2677	Control RNAi	24hr	worm1
2.09837	Control RNAi	24hr	worm1
0.801662	Control RNAi	24hr	worm1
1.89168	Control RNAi	24hr	worm1
0.844557	Control RNAi	24hr	worm1
1.05369	Control RNAi	24hr	worm1
0.95828	Control RNAi	24hr	worm1
0.738211	Control RNAi	24hr	worm1
0.792605	Control RNAi	24hr	worm1
0.844251	Control RNAi	24hr	worm1
0.587546	Control RNAi	24hr	worm1
0.342596	Control RNAi	24hr	worm1
1.05145	Control RNAi	24hr	worm1
0.703254	Control RNAi	24hr	worm1
0.402994	Control RNAi	24hr	worm1
0.475858	Control RNAi	24hr	worm1
1.54354	Control RNAi	24hr	worm1
1.28978	Control RNAi	24hr	worm1
0.407573	Control RNAi	24hr	worm1
1.13403	Control RNAi	24hr	worm1
0.756682	Control RNAi	24hr	worm1
0.960316	Control RNAi	24hr	worm1
0.620468	Control RNAi	24hr	worm1
0.781309	Control RNAi	24hr	worm1
0.809905	Control RNAi	24hr	worm1
1.7719	Control RNAi	24hr	worm1
1.96353	Control RNAi	24hr	worm1
0.890809	Control RNAi	24hr	worm1
0.949986	Control RNAi	24hr	worm1
1.59223	Control RNAi	24hr	worm1
1.13037	Control RNAi	24hr	worm1
0.904802	Control RNAi	24hr	worm1
0.463748	Control RNAi	24hr	worm1
1.24218	Control RNAi	24hr	worm2
1.00703	Control RNAi	24hr	worm2
0.808446	Control RNAi	24hr	worm2
0.956711	Control RNAi	24hr	worm2
1.25331	Control RNAi	24hr	worm2
0.604787	Control RNAi	24hr	worm2
0.930365	Control RNAi	24hr	worm2
0.610253	Control RNAi	24hr	worm2
0.56362	Control RNAi	24hr	worm2
1.10735	Control RNAi	24hr	worm2
0.525088	Control RNAi	24hr	worm2
0.618948	Control RNAi	24hr	worm2
1.23915	Control RNAi	24hr	worm2
0.381762	Control RNAi	24hr	worm2
2.17788	Control RNAi	24hr	worm2
0.340793	Control RNAi	24hr	worm2
0.959544	Control RNAi	24hr	worm2
0.729604	Control RNAi	24hr	worm2
0.331572	Control RNAi	24hr	worm2
0.609924	Control RNAi	24hr	worm2
1.4129	Control RNAi	24hr	worm2
1.48081	Control RNAi	24hr	worm2
0.231587	Control RNAi	24hr	worm2
1.15036	Control RNAi	24hr	worm2
1.83504	Control RNAi	24hr	worm2
0.820895	Control RNAi	24hr	worm2
0.886234	Control RNAi	24hr	worm2
0.474766	Control RNAi	24hr	worm2
0.805745	Control RNAi	24hr	worm2
0.926413	Control RNAi	24hr	worm2
0.810027	Control RNAi	24hr	worm2
1.3473	Control RNAi	24hr	worm2
1.56077	Control RNAi	24hr	worm2
0.565135	Control RNAi	24hr	worm2
1.06941	Control RNAi	24hr	worm2
0.529172	Control RNAi	24hr	worm2
0.601757	Control RNAi	24hr	worm2
1.40151	Control RNAi	24hr	worm2
0.998273	Control RNAi	24hr	worm2
1.71767	Control RNAi	24hr	worm2
0.619606	Control RNAi	24hr	worm2
2.56096	Control RNAi	24hr	worm2
0.686593	Control RNAi	24hr	worm2
1.64969	Control RNAi	24hr	worm2
0.458299	Control RNAi	24hr	worm2
0.725717	Control RNAi	24hr	worm2
1.31977	Control RNAi	24hr	worm2
0.490442	Control RNAi	24hr	worm2
1.01204	Control RNAi	24hr	worm2
1.08344	Control RNAi	24hr	worm2
0.915281	Control RNAi	24hr	worm2
0.521597	Control RNAi	24hr	worm2
1.05077	Control RNAi	24hr	worm2
0.687054	Control RNAi	24hr	worm2
0.349685	Control RNAi	24hr	worm2
0.457772	Control RNAi	24hr	worm2
0.639828	Control RNAi	24hr	worm2
1.78472	Control RNAi	24hr	worm2
0.296268	Control RNAi	24hr	worm2
1.91059	Control RNAi	24hr	worm2
1.12658	Control RNAi	24hr	worm2
1.1196	Control RNAi	24hr	worm2
0.387163	Control RNAi	24hr	worm2
0.571985	Control RNAi	24hr	worm2
0.297387	Control RNAi	24hr	worm2
0.311878	Control RNAi	24hr	worm2
1.191	Control RNAi	24hr	worm2
1.47897	Control RNAi	24hr	worm2
1.71523	Control RNAi	24hr	worm2
0.807853	Control RNAi	24hr	worm2
0.597871	Control RNAi	24hr	worm2
0.310956	Control RNAi	24hr	worm2
1.88484	Control RNAi	24hr	worm2
0.785195	Control RNAi	24hr	worm2
0.676252	Control RNAi	24hr	worm2
0.696012	Control RNAi	24hr	worm2
0.608014	Control RNAi	24hr	worm2
1.17335	Control RNAi	24hr	worm2
1.00307	Control RNAi	24hr	worm3
0.65263	Control RNAi	24hr	worm3
0.667688	Control RNAi	24hr	worm3
0.968846	Control RNAi	24hr	worm3
1.92693	Control RNAi	24hr	worm3
0.400637	Control RNAi	24hr	worm3
0.659766	Control RNAi	24hr	worm3
0.940786	Control RNAi	24hr	worm3
1.95487	Control RNAi	24hr	worm3
1.39748	Control RNAi	24hr	worm3
2.79273	Control RNAi	24hr	worm3
1.72259	Control RNAi	24hr	worm3
2.65763	Control RNAi	24hr	worm3
0.721026	Control RNAi	24hr	worm3
1.23118	Control RNAi	24hr	worm3
1.08483	Control RNAi	24hr	worm3
0.729673	Control RNAi	24hr	worm3
1.03966	Control RNAi	24hr	worm3
1.20354	Control RNAi	24hr	worm3
0.966609	Control RNAi	24hr	worm3
0.468246	Control RNAi	24hr	worm3
0.490319	Control RNAi	24hr	worm3
0.735781	Control RNAi	24hr	worm3
0.516807	Control RNAi	24hr	worm3
2.48014	Control RNAi	24hr	worm3
1.11392	Control RNAi	24hr	worm3
0.570386	Control RNAi	24hr	worm3
1.09638	Control RNAi	24hr	worm3
0.770009	Control RNAi	24hr	worm3
0.507736	Control RNAi	24hr	worm3
0.642108	Control RNAi	24hr	worm3
0.900148	Control RNAi	24hr	worm3
0.790812	Control RNAi	24hr	worm3
0.379471	Control RNAi	24hr	worm3
1.37087	Control RNAi	24hr	worm3
0.518802	Control RNAi	24hr	worm3
0.588831	Control RNAi	24hr	worm3
0.941875	Control RNAi	24hr	worm3
0.415332	Control RNAi	24hr	worm3
1.10086	Control RNAi	24hr	worm3
1.66707	Control RNAi	24hr	worm3
0.790812	Control RNAi	24hr	worm3
0.620337	Control RNAi	24hr	worm3
1.40032	Control RNAi	24hr	worm3
0.907224	Control RNAi	24hr	worm3
0.39465	Control RNAi	24hr	worm3
1.08084	Control RNAi	24hr	worm3
0.526845	Control RNAi	24hr	worm3
0.468367	Control RNAi	24hr	worm3
0.682323	Control RNAi	24hr	worm3
0.316579	Control RNAi	24hr	worm3
1.4504	Control RNAi	24hr	worm3
0.296381	Control RNAi	24hr	worm3
0.933288	Control RNAi	24hr	worm3
0.364897	Control RNAi	24hr	worm3
0.335205	Control RNAi	24hr	worm3
0.42658	Control RNAi	24hr	worm3
1.00253	Control RNAi	24hr	worm3
2.19507	Control RNAi	24hr	worm3
1.82394	Control RNAi	24hr	worm3
2.16538	Control RNAi	24hr	worm3
1.04014	Control RNAi	24hr	worm3
0.367618	Control RNAi	24hr	worm3
0.376206	Control RNAi	24hr	worm3
0.518984	Control RNAi	24hr	worm3
0.369191	Control RNAi	24hr	worm3
0.529869	Control RNAi	24hr	worm3
0.43299	Control RNAi	24hr	worm3
0.689035	Control RNAi	24hr	worm3
1.91526	Control RNAi	24hr	worm3
1.0725	Control RNAi	24hr	worm3
0.48409	Control RNAi	24hr	worm3
0.751081	Control RNAi	24hr	worm3
0.462804	Control RNAi	24hr	worm3
0.438675	Control RNAi	24hr	worm3
0.501809	Control RNAi	24hr	worm3
0.971205	Control RNAi	24hr	worm3
0.959231	Control RNAi	24hr	worm3
0.853886	Control RNAi	24hr	worm3
0.87995	Control RNAi	24hr	worm3
0.609089	Control RNAi	24hr	worm3
1.11041	Control RNAi	24hr	worm3
0.588044	Control RNAi	24hr	worm3
1.14646	Control RNAi	24hr	worm3
0.590826	Control RNAi	24hr	worm3
1.05925	Control RNAi	24hr	worm3
0.789724	Control RNAi	24hr	worm3
1.35757	Control RNAi	24hr	worm3
0.897125	Control RNAi	24hr	worm3
1.48892	Control RNAi	24hr	worm3
0.75483	Control RNAi	24hr	worm3
1.14549	Control RNAi	24hr	worm3
0.720602	Control RNAi	24hr	worm3
0.267041	mex-6 RNAi	24hr	worm4
0.132358	mex-6 RNAi	24hr	worm4
0.0985547	mex-6 RNAi	24hr	worm4
0.112767	mex-6 RNAi	24hr	worm4
0.139464	mex-6 RNAi	24hr	worm4
0.118478	mex-6 RNAi	24hr	worm4
0.115689	mex-6 RNAi	24hr	worm4
0.112169	mex-6 RNAi	24hr	worm4
0.118013	mex-6 RNAi	24hr	worm4
0.132425	mex-6 RNAi	24hr	worm4
0.191597	mex-6 RNAi	24hr	worm4
1.00182	mex-6 RNAi	24hr	worm4
0.123725	mex-6 RNAi	24hr	worm4
0.345473	mex-6 RNAi	24hr	worm4
0.128307	mex-6 RNAi	24hr	worm4
0.229917	mex-6 RNAi	24hr	worm4
0.169947	mex-6 RNAi	24hr	worm4
0.100215	mex-6 RNAi	24hr	worm4
0.161114	mex-6 RNAi	24hr	worm4
0.131893	mex-6 RNAi	24hr	worm4
0.296859	mex-6 RNAi	24hr	worm4
0.392027	mex-6 RNAi	24hr	worm4
0.39827	mex-6 RNAi	24hr	worm4
0.179377	mex-6 RNAi	24hr	worm4
0.0961638	mex-6 RNAi	24hr	worm4
1.02327	mex-6 RNAi	24hr	worm4
0.126248	mex-6 RNAi	24hr	worm4
0.368318	mex-6 RNAi	24hr	worm4
0.189273	mex-6 RNAi	24hr	worm4
0.948555	mex-6 RNAi	24hr	worm4
0.22042	mex-6 RNAi	24hr	worm4
0.176987	mex-6 RNAi	24hr	worm4
0.154473	mex-6 RNAi	24hr	worm4
0.110575	mex-6 RNAi	24hr	worm4
0.151684	mex-6 RNAi	24hr	worm4
0.15454	mex-6 RNAi	24hr	worm4
0.132292	mex-6 RNAi	24hr	worm4
0.693535	mex-6 RNAi	24hr	worm4
0.122662	mex-6 RNAi	24hr	worm4
0.20043	mex-6 RNAi	24hr	worm4
0.376221	mex-6 RNAi	24hr	worm4
0.204547	mex-6 RNAi	24hr	worm4
0.129303	mex-6 RNAi	24hr	worm4
0.137804	mex-6 RNAi	24hr	worm4
0.260798	mex-6 RNAi	24hr	worm4
0.112567	mex-6 RNAi	24hr	worm4
0.145508	mex-6 RNAi	24hr	worm4
0.417396	mex-6 RNAi	24hr	worm4
0.894496	mex-6 RNAi	24hr	worm4
1.25571	mex-6 RNAi	24hr	worm4
1.12488	mex-6 RNAi	24hr	worm4
0.130698	mex-6 RNAi	24hr	worm4
0.178381	mex-6 RNAi	24hr	worm4
1.35274	mex-6 RNAi	24hr	worm4
0.218361	mex-6 RNAi	24hr	worm4
0.289953	mex-6 RNAi	24hr	worm4
0.154672	mex-6 RNAi	24hr	worm4
0.874241	mex-6 RNAi	24hr	worm4
0.149227	mex-6 RNAi	24hr	worm4
0.308282	mex-6 RNAi	24hr	worm4
0.822573	mex-6 RNAi	24hr	worm4
0.823635	mex-6 RNAi	24hr	worm4
0.0978905	mex-6 RNAi	24hr	worm4
0.151617	mex-6 RNAi	24hr	worm4
0.758419	mex-6 RNAi	24hr	worm4
0.154739	mex-6 RNAi	24hr	worm4
0.314193	mex-6 RNAi	24hr	worm4
0.104731	mex-6 RNAi	24hr	worm4
0.186948	mex-6 RNAi	24hr	worm4
0.171939	mex-6 RNAi	24hr	worm4
0.212384	mex-6 RNAi	24hr	worm4
0.767982	mex-6 RNAi	24hr	worm4
0.463619	mex-6 RNAi	24hr	worm4
0.567885	mex-6 RNAi	24hr	worm4
1.31734	mex-6 RNAi	24hr	worm4
0.134284	mex-6 RNAi	24hr	worm4
0.299383	mex-6 RNAi	24hr	worm4
0.222678	mex-6 RNAi	24hr	worm4
0.199035	mex-6 RNAi	24hr	worm4
0.111438	mex-6 RNAi	24hr	worm4
0.78043	mex-6 RNAi	24hr	worm5
0.610044	mex-6 RNAi	24hr	worm5
0.324109	mex-6 RNAi	24hr	worm5
0.228707	mex-6 RNAi	24hr	worm5
0.110973	mex-6 RNAi	24hr	worm5
0.0938319	mex-6 RNAi	24hr	worm5
0.107149	mex-6 RNAi	24hr	worm5
0.0999781	mex-6 RNAi	24hr	worm5
0.221741	mex-6 RNAi	24hr	worm5
0.156318	mex-6 RNAi	24hr	worm5
0.331348	mex-6 RNAi	24hr	worm5
0.130573	mex-6 RNAi	24hr	worm5
0.856643	mex-6 RNAi	24hr	worm5
0.108651	mex-6 RNAi	24hr	worm5
0.082359	mex-6 RNAi	24hr	worm5
1.75037	mex-6 RNAi	24hr	worm5
1.25526	mex-6 RNAi	24hr	worm5
0.123675	mex-6 RNAi	24hr	worm5
0.202142	mex-6 RNAi	24hr	worm5
0.112885	mex-6 RNAi	24hr	worm5
0.166289	mex-6 RNAi	24hr	worm5
0.173254	mex-6 RNAi	24hr	worm5
0.173664	mex-6 RNAi	24hr	worm5
0.71849	mex-6 RNAi	24hr	worm5
0.130368	mex-6 RNAi	24hr	worm5
2.469	mex-6 RNAi	24hr	worm5
0.775377	mex-6 RNAi	24hr	worm5
0.465267	mex-6 RNAi	24hr	worm5
0.482135	mex-6 RNAi	24hr	worm5
0.323358	mex-6 RNAi	24hr	worm5
0.864019	mex-6 RNAi	24hr	worm5
0.142182	mex-6 RNAi	24hr	worm5
0.243799	mex-6 RNAi	24hr	worm5
0.269135	mex-6 RNAi	24hr	worm5
0.209927	mex-6 RNAi	24hr	worm5
0.319124	mex-6 RNAi	24hr	worm5
0.284979	mex-6 RNAi	24hr	worm5
0.155157	mex-6 RNAi	24hr	worm5
0.462877	mex-6 RNAi	24hr	worm5
0.492447	mex-6 RNAi	24hr	worm5
0.380108	mex-6 RNAi	24hr	worm5
0.132212	mex-6 RNAi	24hr	worm5
0.846468	mex-6 RNAi	24hr	worm5
0.144026	mex-6 RNAi	24hr	worm5
0.171615	mex-6 RNAi	24hr	worm5
0.0925344	mex-6 RNAi	24hr	worm5
1.03038	mex-6 RNAi	24hr	worm5
1.0344	mex-6 RNAi	24hr	worm5
0.954777	mex-6 RNAi	24hr	worm5
0.17025	mex-6 RNAi	24hr	worm5
0.108583	mex-6 RNAi	24hr	worm5
0.497296	mex-6 RNAi	24hr	worm5
0.453726	mex-6 RNAi	24hr	worm5
0.190464	mex-6 RNAi	24hr	worm5
0.409337	mex-6 RNAi	24hr	worm5
0.265038	mex-6 RNAi	24hr	worm5
0.191352	mex-6 RNAi	24hr	worm5
0.182132	mex-6 RNAi	24hr	worm5
0.43037	mex-6 RNAi	24hr	worm5
0.762606	mex-6 RNAi	24hr	worm5
0.200981	mex-6 RNAi	24hr	worm5
0.133782	mex-6 RNAi	24hr	worm5
0.264901	mex-6 RNAi	24hr	worm5
0.165401	mex-6 RNAi	24hr	worm5
0.160689	mex-6 RNAi	24hr	worm5
0.175576	mex-6 RNAi	24hr	worm5
0.299388	mex-6 RNAi	24hr	worm5
0.625136	mex-6 RNAi	24hr	worm5
0.498388	mex-6 RNAi	24hr	worm5
1.38569	mex-6 RNAi	24hr	worm5
0.5059	mex-6 RNAi	24hr	worm5
0.346645	mex-6 RNAi	24hr	worm5
1.46587	mex-6 RNAi	24hr	worm5
0.112202	mex-6 RNAi	24hr	worm5
0.337904	mex-6 RNAi	24hr	worm5
0.297544	mex-6 RNAi	24hr	worm5
0.19101	mex-6 RNAi	24hr	worm5
0.68933	mex-6 RNAi	24hr	worm5
0.212249	mex-6 RNAi	24hr	worm5
0.292559	mex-6 RNAi	24hr	worm5
0.277808	mex-6 RNAi	24hr	worm5
0.364196	mex-6 RNAi	24hr	worm5
0.421834	mex-6 RNAi	24hr	worm5
0.58382	mex-6 RNAi	24hr	worm5
0.61339	mex-6 RNAi	24hr	worm5
0.465199	mex-6 RNAi	24hr	worm5
0.546943	mex-6 RNAi	24hr	worm5
0.375533	mex-6 RNAi	24hr	worm5
0.23137	mex-6 RNAi	24hr	worm5
0.629985	mex-6 RNAi	24hr	worm5
1.18417	mex-6 RNAi	24hr	worm5
0.409132	mex-6 RNAi	24hr	worm5
1.5653	mex-6 RNAi	24hr	worm5
1.6424	mex-6 RNAi	24hr	worm5
0.585323	mex-6 RNAi	24hr	worm5
0.101549	mex-6 RNAi	24hr	worm5
0.230277	mex-6 RNAi	24hr	worm5
2.29274	mex-6 RNAi	24hr	worm5
0.688511	mex-6 RNAi	24hr	worm5
1.11499	mex-6 RNAi	24hr	worm5
0.778245	mex-6 RNAi	24hr	worm5
0.355387	mex-6 RNAi	24hr	worm5
0.320353	mex-6 RNAi	24hr	worm5
0.321924	mex-6 RNAi	24hr	worm5
0.181723	mex-6 RNAi	24hr	worm5
0.124904	mex-6 RNAi	24hr	worm5
1.33762	mex-6 RNAi	24hr	worm5
0.0831102	mex-6 RNAi	24hr	worm5
0.517237	mex-6 RNAi	24hr	worm5
0.184454	mex-6 RNAi	24hr	worm5
0.0906222	mex-6 RNAi	24hr	worm5
0.731192	mex-6 RNAi	24hr	worm5
0.0953343	mex-6 RNAi	24hr	worm5
0.159255	mex-6 RNAi	24hr	worm5
0.556094	mex-6 RNAi	24hr	worm5
1.52023	mex-6 RNAi	24hr	worm5
0.186571	mex-6 RNAi	24hr	worm5
0.419853	mex-6 RNAi	24hr	worm5
0.307993	mex-6 RNAi	24hr	worm5
0.363718	mex-6 RNAi	24hr	worm5
1.0161	mex-6 RNAi	24hr	worm5
0.138085	mex-6 RNAi	24hr	worm5
0.13351	mex-6 RNAi	24hr	worm6
0.101722	mex-6 RNAi	24hr	worm6
0.0933115	mex-6 RNAi	24hr	worm6
0.136557	mex-6 RNAi	24hr	worm6
0.744439	mex-6 RNAi	24hr	worm6
0.140331	mex-6 RNAi	24hr	worm6
0.281391	mex-6 RNAi	24hr	worm6
0.105298	mex-6 RNAi	24hr	worm6
0.150994	mex-6 RNAi	24hr	worm6
0.140861	mex-6 RNAi	24hr	worm6
0.202583	mex-6 RNAi	24hr	worm6
0.15649	mex-6 RNAi	24hr	worm6
0.116623	mex-6 RNAi	24hr	worm6
0.27053	mex-6 RNAi	24hr	worm6
0.427882	mex-6 RNAi	24hr	worm6
1.89967	mex-6 RNAi	24hr	worm6
0.263842	mex-6 RNAi	24hr	worm6
0.100729	mex-6 RNAi	24hr	worm6
0.167418	mex-6 RNAi	24hr	worm6
0.0877486	mex-6 RNAi	24hr	worm6
0.106954	mex-6 RNAi	24hr	worm6
0.268742	mex-6 RNAi	24hr	worm6
1.24278	mex-6 RNAi	24hr	worm6
0.0680134	mex-6 RNAi	24hr	worm6
0.0984108	mex-6 RNAi	24hr	worm6
0.11298	mex-6 RNAi	24hr	worm6
0.0855631	mex-6 RNAi	24hr	worm6
0.251722	mex-6 RNAi	24hr	worm6
0.226093	mex-6 RNAi	24hr	worm6
0.84285	mex-6 RNAi	24hr	worm6
0.108742	mex-6 RNAi	24hr	worm6
0.103709	mex-6 RNAi	24hr	worm6
0.108411	mex-6 RNAi	24hr	worm6
0.57179	mex-6 RNAi	24hr	worm6
0.158875	mex-6 RNAi	24hr	worm6
0.112119	mex-6 RNAi	24hr	worm6
0.200265	mex-6 RNAi	24hr	worm6
0.65669	mex-6 RNAi	24hr	worm6
0.56828	mex-6 RNAi	24hr	worm6
0.27563	mex-6 RNAi	24hr	worm6
0.209934	mex-6 RNAi	24hr	worm6
0.265895	mex-6 RNAi	24hr	worm6
0.372451	mex-6 RNAi	24hr	worm6
0.112914	mex-6 RNAi	24hr	worm6
0.271127	mex-6 RNAi	24hr	worm6
0.23808	mex-6 RNAi	24hr	worm6
0.485233	mex-6 RNAi	24hr	worm6
0.14053	mex-6 RNAi	24hr	worm6
2.53974	mex-6 RNAi	24hr	worm6
0.180596	mex-6 RNAi	24hr	worm6
0.184702	mex-6 RNAi	24hr	worm6
0.221193	mex-6 RNAi	24hr	worm6
0.150663	mex-6 RNAi	24hr	worm6
0.283974	mex-6 RNAi	24hr	worm6
0.100331	mex-6 RNAi	24hr	worm6
0.234438	mex-6 RNAi	24hr	worm6
0.106821	mex-6 RNAi	24hr	worm6
0.18	mex-6 RNAi	24hr	worm6
0.1251	mex-6 RNAi	24hr	worm6
0.102782	mex-6 RNAi	24hr	worm6
0.115497	mex-6 RNAi	24hr	worm6
0.122053	mex-6 RNAi	24hr	worm6
0.115033	mex-6 RNAi	24hr	worm6
0.499736	mex-6 RNAi	24hr	worm6
0.623114	mex-6 RNAi	24hr	worm6
0.110994	mex-6 RNAi	24hr	worm6
0.183113	mex-6 RNAi	24hr	worm6
0.134437	mex-6 RNAi	24hr	worm6
0.114106	mex-6 RNAi	24hr	worm6
0.138808	mex-6 RNAi	24hr	worm6
0.625101	mex-6 RNAi	24hr	worm6
0.439405	mex-6 RNAi	24hr	worm6
0.118146	mex-6 RNAi	24hr	worm6
0.139669	mex-6 RNAi	24hr	worm6
0.216093	mex-6 RNAi	24hr	worm6
0.20563	mex-6 RNAi	24hr	worm6
0.119603	mex-6 RNAi	24hr	worm6
0.120199	mex-6 RNAi	24hr	worm6
0.399869	mex-6 RNAi	24hr	worm6
1.13888	mex-6 RNAi	24hr	worm6
0.387551	mex-6 RNAi	24hr	worm6
0.232782	mex-6 RNAi	24hr	worm6
0.219338	mex-6 RNAi	24hr	worm6
0.219736	mex-6 RNAi	24hr	worm6
0.397352	mex-6 RNAi	24hr	worm6
0.114239	mex-6 RNAi	24hr	worm6
0.168345	mex-6 RNAi	24hr	worm6
0.381127	mex-6 RNAi	24hr	worm6
0.284918	Control RNAi	F1	worm1
0.466374	Control RNAi	F1	worm1
0.44913	Control RNAi	F1	worm1
0.387528	Control RNAi	F1	worm1
1.55779	Control RNAi	F1	worm1
0.343718	Control RNAi	F1	worm1
0.226302	Control RNAi	F1	worm1
0.528707	Control RNAi	F1	worm1
2.00314	Control RNAi	F1	worm1
1.18434	Control RNAi	F1	worm1
1.48187	Control RNAi	F1	worm1
1.10927	Control RNAi	F1	worm1
0.3007	Control RNAi	F1	worm1
0.979117	Control RNAi	F1	worm1
1.739	Control RNAi	F1	worm1
0.320929	Control RNAi	F1	worm1
1.27756	Control RNAi	F1	worm1
0.834403	Control RNAi	F1	worm1
0.541442	Control RNAi	F1	worm1
0.34585	Control RNAi	F1	worm1
0.917332	Control RNAi	F1	worm1
1.86586	Control RNAi	F1	worm1
2.73579	Control RNAi	F1	worm1
0.910934	Control RNAi	F1	worm1
1.08946	Control RNAi	F1	worm1
0.579098	Control RNAi	F1	worm1
0.372843	Control RNAi	F1	worm1
0.891558	Control RNAi	F1	worm1
0.341158	Control RNAi	F1	worm1
0.584034	Control RNAi	F1	worm1
0.701937	Control RNAi	F1	worm1
1.22163	Control RNAi	F1	worm1
1.18025	Control RNAi	F1	worm1
0.742701	Control RNAi	F1	worm1
0.531998	Control RNAi	F1	worm1
1.44299	Control RNAi	F1	worm1
0.433531	Control RNAi	F1	worm1
0.818439	Control RNAi	F1	worm1
0.528768	Control RNAi	F1	worm1
0.978447	Control RNAi	F1	worm1
0.439625	Control RNAi	F1	worm1
0.610722	Control RNAi	F1	worm1
1.38669	Control RNAi	F1	worm1
1.33776	Control RNAi	F1	worm1
1.13376	Control RNAi	F1	worm1
1.78409	Control RNAi	F1	worm1
1.61793	Control RNAi	F1	worm1
0.589213	Control RNAi	F1	worm1
0.413363	Control RNAi	F1	worm1
1.10025	Control RNAi	F1	worm1
0.639604	Control RNAi	F1	worm1
1.01287	Control RNAi	F1	worm1
0.801683	Control RNAi	F1	worm1
1.8145	Control RNAi	F1	worm1
1.38846	Control RNAi	F1	worm1
0.513352	Control RNAi	F1	worm1
2.74493	Control RNAi	F1	worm1
0.763722	Control RNAi	F1	worm1
1.30072	Control RNAi	F1	worm1
0.476245	Control RNAi	F1	worm1
2.28154	Control RNAi	F1	worm1
2.97787	Control RNAi	F1	worm1
0.326047	Control RNAi	F1	worm1
1.58935	Control RNAi	F1	worm1
0.71065	Control RNAi	F1	worm1
0.716012	Control RNAi	F1	worm1
0.62827	Control RNAi	F1	worm1
1.09531	Control RNAi	F1	worm1
0.949869	Control RNAi	F1	worm1
1.26946	Control RNAi	F1	worm1
0.654166	Control RNAi	F1	worm1
0.344936	Control RNAi	F1	worm1
1.00672	Control RNAi	F1	worm1
1.64309	Control RNAi	F1	worm1
0.847077	Control RNAi	F1	worm1
1.33508	Control RNAi	F1	worm1
1.1872	Control RNAi	F1	worm1
1.14114	Control RNAi	F1	worm1
0.384908	Control RNAi	F1	worm1
0.986063	Control RNAi	F1	worm1
0.614073	Control RNAi	F1	worm1
1.51392	Control RNAi	F1	worm1
0.40337	Control RNAi	F1	worm1
0.516886	Control RNAi	F1	worm1
1.72907	Control RNAi	F1	worm1
1.06534	Control RNAi	F1	worm1
0.784987	Control RNAi	F1	worm1
0.865113	Control RNAi	F1	worm1
0.733317	Control RNAi	F1	worm1
0.800159	Control RNAi	F1	worm1
1.19805	Control RNAi	F1	worm1
1.20572	Control RNAi	F1	worm1
0.631073	Control RNAi	F1	worm1
0.778102	Control RNAi	F1	worm1
0.587202	Control RNAi	F1	worm1
0.66489	Control RNAi	F1	worm1
0.381495	Control RNAi	F1	worm1
0.400933	Control RNAi	F1	worm1
1.54646	Control RNAi	F1	worm1
2.18984	Control RNAi	F1	worm1
0.903317	Control RNAi	F1	worm1
1.13133	Control RNAi	F1	worm1
0.657396	Control RNAi	F1	worm1
0.955597	Control RNAi	F1	worm1
0.703887	Control RNAi	F1	worm1
0.667754	Control RNAi	F1	worm1
0.375768	Control RNAi	F1	worm1
0.606761	Control RNAi	F1	worm1
0.45894	Control RNAi	F1	worm1
1.45743	Control RNAi	F1	worm1
0.670984	Control RNAi	F1	worm1
1.25971	Control RNAi	F1	worm1
1.77593	Control RNAi	F1	worm1
1.85508	Control RNAi	F1	worm1
0.399592	Control RNAi	F1	worm1
1.26903	Control RNAi	F1	worm1
0.852561	Control RNAi	F1	worm1
0.368456	Control RNAi	F1	worm1
0.686034	Control RNAi	F1	worm1
0.654898	Control RNAi	F1	worm1
0.874253	Control RNAi	F1	worm1
2.39481	Control RNAi	F1	worm1
2.21177	Control RNAi	F1	worm1
0.879127	Control RNAi	F1	worm1
0.805582	Control RNAi	F1	worm1
0.589517	Control RNAi	F1	worm1
2.51753	Control RNAi	F1	worm1
2.59692	Control RNAi	F1	worm1
1.04102	Control RNAi	F1	worm1
0.861518	Control RNAi	F1	worm1
1.58265	Control RNAi	F1	worm1
0.530596	Control RNAi	F1	worm1
1.08173	Control RNAi	F1	worm1
1.98114	Control RNAi	F1	worm1
0.772862	Control RNAi	F1	worm1
0.439503	Control RNAi	F1	worm1
0.461743	Control RNAi	F1	worm1
0.61974	Control RNAi	F1	worm1
1.37639	Control RNAi	F1	worm1
0.37327	Control RNAi	F1	worm1
0.380886	Control RNAi	F1	worm1
0.446205	Control RNAi	F1	worm1
0.390004	Control RNAi	F1	worm2
0.6399	Control RNAi	F1	worm2
1.45793	Control RNAi	F1	worm2
0.944323	Control RNAi	F1	worm2
0.399296	Control RNAi	F1	worm2
0.972687	Control RNAi	F1	worm2
0.590508	Control RNAi	F1	worm2
0.55273	Control RNAi	F1	worm2
0.467394	Control RNAi	F1	worm2
1.12783	Control RNAi	F1	worm2
1.54522	Control RNAi	F1	worm2
1.65409	Control RNAi	F1	worm2
1.17496	Control RNAi	F1	worm2
1.3243	Control RNAi	F1	worm2
0.455901	Control RNAi	F1	worm2
1.20895	Control RNAi	F1	worm2
0.959483	Control RNAi	F1	worm2
1.31599	Control RNAi	F1	worm2
0.668692	Control RNAi	F1	worm2
0.674132	Control RNAi	F1	worm2
1.76694	Control RNAi	F1	worm2
0.433773	Control RNAi	F1	worm2
2.27498	Control RNAi	F1	worm2
2.44602	Control RNAi	F1	worm2
1.34099	Control RNAi	F1	worm2
0.634337	Control RNAi	F1	worm2
1.35474	Control RNAi	F1	worm2
0.383708	Control RNAi	F1	worm2
1.6709	Control RNAi	F1	worm2
0.645707	Control RNAi	F1	worm2
0.450094	Control RNAi	F1	worm2
0.716923	Control RNAi	F1	worm2
0.935521	Control RNAi	F1	worm2
1.51771	Control RNAi	F1	worm2
0.899332	Control RNAi	F1	worm2
1.35652	Control RNAi	F1	worm2
0.623334	Control RNAi	F1	worm2
1.55409	Control RNAi	F1	worm2
1.41172	Control RNAi	F1	worm2
0.58849	Control RNAi	F1	worm2
1.40554	Control RNAi	F1	worm2
0.703535	Control RNAi	F1	worm2
1.50897	Control RNAi	F1	worm2
0.529256	Control RNAi	F1	worm2
1.21158	Control RNAi	F1	worm2
1.05411	Control RNAi	F1	worm2
2.77343	Control RNAi	F1	worm2
0.465193	Control RNAi	F1	worm2
1.12704	Control RNAi	F1	worm2
1.58924	Control RNAi	F1	worm2
1.388	Control RNAi	F1	worm2
0.898782	Control RNAi	F1	worm2
1.22326	Control RNAi	F1	worm2
0.838448	Control RNAi	F1	worm2
2.16049	Control RNAi	F1	worm2
0.615082	Control RNAi	F1	worm2
0.773956	Control RNAi	F1	worm2
0.393183	Control RNAi	F1	worm2
0.741313	Control RNAi	F1	worm2
0.421241	Control RNAi	F1	worm2
1.35756	Control RNAi	F1	worm2
0.449177	Control RNAi	F1	worm2
0.579749	Control RNAi	F1	worm2
0.980023	Control RNAi	F1	worm2
1.8189	Control RNAi	F1	worm2
1.47823	Control RNAi	F1	worm2
0.59497	Control RNAi	F1	worm2
1.64193	Control RNAi	F1	worm2
1.36954	Control RNAi	F1	worm2
0.756596	Control RNAi	F1	worm2
0.739113	Control RNAi	F1	worm2
0.870907	Control RNAi	F1	worm2
2.7546	Control RNAi	F1	worm2
1.1691	Control RNAi	F1	worm2
1.31446	Control RNAi	F1	worm2
0.582316	Control RNAi	F1	worm2
0.284556	Control RNAi	F1	worm2
0.485304	Control RNAi	F1	worm2
0.478702	Control RNAi	F1	worm2
1.42645	Control RNAi	F1	worm2
0.89053	Control RNAi	F1	worm2
0.427293	Control RNAi	F1	worm2
1.18915	Control RNAi	F1	worm2
1.1518	Control RNAi	F1	worm2
2.53631	Control RNAi	F1	worm2
0.336577	Control RNAi	F1	worm2
0.778663	Control RNAi	F1	worm2
1.04525	Control RNAi	F1	worm2
1.321	Control RNAi	F1	worm2
1.1834	Control RNAi	F1	worm2
0.471795	Control RNAi	F1	worm2
0.649069	Control RNAi	F1	worm2
0.801281	Control RNAi	F1	worm2
0.235286	Control RNAi	F1	worm2
1.38928	Control RNAi	F1	worm2
0.26744	Control RNAi	F1	worm2
1.56533	Control RNAi	F1	worm2
0.914981	Control RNAi	F1	worm2
0.68593	Control RNAi	F1	worm2
0.7525	Control RNAi	F1	worm2
1.33476	Control RNAi	F1	worm2
0.961623	Control RNAi	F1	worm2
0.276732	Control RNAi	F1	worm2
0.409199	Control RNAi	F1	worm2
0.375272	Control RNAi	F1	worm2
1.39967	Control RNAi	F1	worm2
0.380346	Control RNAi	F1	worm2
0.440863	Control RNAi	F1	worm2
0.919383	Control RNAi	F1	worm2
0.595337	Control RNAi	F1	worm2
0.876592	Control RNAi	F1	worm2
0.415923	Control RNAi	F1	worm2
0.40278	Control RNAi	F1	worm2
0.231007	Control RNAi	F1	worm2
1.13792	Control RNAi	F1	worm2
0.361457	Control RNAi	F1	worm2
0.577487	Control RNAi	F1	worm2
0.392816	Control RNAi	F1	worm2
1.04775	Control RNAi	F1	worm2
0.379123	Control RNAi	F1	worm2
0.469289	Control RNAi	F1	worm2
0.454129	Control RNAi	F1	worm2
1.45494	Control RNAi	F1	worm2
1.1186	Control RNAi	F1	worm2
0.250079	Control RNAi	F1	worm2
0.275326	Control RNAi	F1	worm2
0.316894	Control RNAi	F1	worm2
0.608541	Control RNAi	F1	worm2
0.587451	Control RNAi	F1	worm2
1.10149	Control RNAi	F1	worm2
0.707631	Control RNAi	F1	worm2
1.47505	Control RNAi	F1	worm2
0.668447	Control RNAi	F1	worm2
1.29196	Control RNAi	F1	worm2
1.26391	Control RNAi	F1	worm2
1.16139	Control RNAi	F1	worm2
1.17289	Control RNAi	F1	worm2
0.278081	Control RNAi	F1	worm3
0.387844	Control RNAi	F1	worm3
0.781597	Control RNAi	F1	worm3
0.346105	Control RNAi	F1	worm3
0.396328	Control RNAi	F1	worm3
0.293459	Control RNAi	F1	worm3
0.472003	Control RNAi	F1	worm3
0.452687	Control RNAi	F1	worm3
0.829471	Control RNAi	F1	worm3
0.35762	Control RNAi	F1	worm3
0.571161	Control RNAi	F1	worm3
1.1624	Control RNAi	F1	worm3
0.348757	Control RNAi	F1	worm3
0.760462	Control RNAi	F1	worm3
0.974155	Control RNAi	F1	worm3
0.508061	Control RNAi	F1	worm3
1.10172	Control RNAi	F1	worm3
0.57154	Control RNAi	F1	worm3
0.916054	Control RNAi	F1	worm3
0.76478	Control RNAi	F1	worm3
0.632443	Control RNAi	F1	worm3
1.02476	Control RNAi	F1	worm3
1.25784	Control RNAi	F1	worm3
1.14467	Control RNAi	F1	worm3
0.347545	Control RNAi	F1	worm3
0.580403	Control RNAi	F1	worm3
0.641382	Control RNAi	F1	worm3
0.432613	Control RNAi	F1	worm3
0.448369	Control RNAi	F1	worm3
1.74575	Control RNAi	F1	worm3
1.05544	Control RNAi	F1	worm3
2.1133	Control RNAi	F1	worm3
0.593508	Control RNAi	F1	worm3
1.1455	Control RNAi	F1	worm3
0.575479	Control RNAi	F1	worm3
1.1424	Control RNAi	F1	worm3
0.596462	Control RNAi	F1	worm3
1.14202	Control RNAi	F1	worm3
1.43434	Control RNAi	F1	worm3
0.347317	Control RNAi	F1	worm3
0.649563	Control RNAi	F1	worm3
0.663047	Control RNAi	F1	worm3
0.419584	Control RNAi	F1	worm3
0.319214	Control RNAi	F1	worm3
0.536088	Control RNAi	F1	worm3
0.324668	Control RNAi	F1	worm3
0.574873	Control RNAi	F1	worm3
1.16921	Control RNAi	F1	worm3
1.31769	Control RNAi	F1	worm3
0.854696	Control RNAi	F1	worm3
0.517832	Control RNAi	F1	worm3
0.468443	Control RNAi	F1	worm3
0.383754	Control RNAi	F1	worm3
0.393677	Control RNAi	F1	worm3
0.685166	Control RNAi	F1	worm3
1.39222	Control RNAi	F1	worm3
1.40041	Control RNAi	F1	worm3
1.05998	Control RNAi	F1	worm3
0.559723	Control RNAi	F1	worm3
0.391935	Control RNAi	F1	worm3
0.733722	Control RNAi	F1	worm3
0.881133	Control RNAi	F1	worm3
0.227252	Control RNAi	F1	worm3
0.442991	Control RNAi	F1	worm3
0.354665	Control RNAi	F1	worm3
1.05165	Control RNAi	F1	worm3
0.185665	Control RNAi	F1	worm3
0.238388	Control RNAi	F1	worm3
0.263613	Control RNAi	F1	worm3
0.514348	Control RNAi	F1	worm3
0.593659	Control RNAi	F1	worm3
0.541391	Control RNAi	F1	worm3
0.869013	Control RNAi	F1	worm3
0.705997	Control RNAi	F1	worm3
0.655775	Control RNAi	F1	worm3
0.378375	Control RNAi	F1	worm3
0.766144	Control RNAi	F1	worm3
0.538664	Control RNAi	F1	worm3
1.25042	Control RNAi	F1	worm3
0.889542	Control RNAi	F1	worm3
1.17232	Control RNAi	F1	worm3
0.944688	Control RNAi	F1	worm3
0.502152	Control RNAi	F1	worm3
0.931811	Control RNAi	F1	worm3
0.812882	Control RNAi	F1	worm3
0.942567	Control RNAi	F1	worm3
0.390192	Control RNAi	F1	worm3
2.4619	Control RNAi	F1	worm3
2.41251	Control RNAi	F1	worm3
0.930144	Control RNAi	F1	worm3
0.378981	Control RNAi	F1	worm3
0.490789	Control RNAi	F1	worm3
1.64909	Control RNAi	F1	worm3
1.3573	Control RNAi	F1	worm3
1.19156	Control RNAi	F1	worm3
1.23769	Control RNAi	F1	worm3
0.889239	Control RNAi	F1	worm3
1.30435	Control RNAi	F1	worm3
1.14073	Control RNAi	F1	worm3
1.40086	Control RNAi	F1	worm3
0.480109	Control RNAi	F1	worm3
0.753342	Control RNAi	F1	worm3
1.01082	Control RNAi	F1	worm3
1.34973	Control RNAi	F1	worm3
0.87121	Control RNAi	F1	worm3
0.807049	Control RNAi	F1	worm3
0.671607	Control RNAi	F1	worm3
1.0193	Control RNAi	F1	worm3
0.860832	Control RNAi	F1	worm3
1.08536	Control RNAi	F1	worm3
0.813791	Control RNAi	F1	worm3
1.14838	Control RNAi	F1	worm3
0.579569	Control RNAi	F1	worm3
1.17027	Control RNAi	F1	worm3
1.21686	Control RNAi	F1	worm3
0.858408	Control RNAi	F1	worm3
0.537149	Control RNAi	F1	worm3
0.762432	Control RNAi	F1	worm3
0.62555	Control RNAi	F1	worm3
0.655926	Control RNAi	F1	worm3
0.460035	Control RNAi	F1	worm3
0.736828	Control RNAi	F1	worm3
0.253008	Control RNAi	F1	worm3
0.457383	Control RNAi	F1	worm3
1.01589	Control RNAi	F1	worm3
1.20057	Control RNAi	F1	worm3
0.807352	Control RNAi	F1	worm3
0.214072	Control RNAi	F1	worm3
0.34906	Control RNAi	F1	worm3
0.620929	Control RNAi	F1	worm3
0.297473	Control RNAi	F1	worm3
0.275051	Control RNAi	F1	worm3
0.619111	Control RNAi	F1	worm3
1.31799	Control RNAi	F1	worm3
0.721299	Control RNAi	F1	worm3
0.614642	Control RNAi	F1	worm3
0.6079	Control RNAi	F1	worm3
0.410342	Control RNAi	F1	worm3
1.43457	Control RNAi	F1	worm3
0.991502	Control RNAi	F1	worm3
0.383339	mex-6 RNAi	F1	worm4
0.350536	mex-6 RNAi	F1	worm4
0.186676	mex-6 RNAi	F1	worm4
0.24168	mex-6 RNAi	F1	worm4
0.139661	mex-6 RNAi	F1	worm4
0.434272	mex-6 RNAi	F1	worm4
0.278555	mex-6 RNAi	F1	worm4
0.243063	mex-6 RNAi	F1	worm4
1.34545	mex-6 RNAi	F1	worm4
0.453861	mex-6 RNAi	F1	worm4
0.294303	mex-6 RNAi	F1	worm4
0.227391	mex-6 RNAi	F1	worm4
0.562794	mex-6 RNAi	F1	worm4
1.4709	mex-6 RNAi	F1	worm4
0.395016	mex-6 RNAi	F1	worm4
0.366592	mex-6 RNAi	F1	worm4
1.6111	mex-6 RNAi	F1	worm4
0.310896	mex-6 RNAi	F1	worm4
0.344698	mex-6 RNAi	F1	worm4
0.847571	mex-6 RNAi	F1	worm4
0.477061	mex-6 RNAi	F1	worm4
0.275098	mex-6 RNAi	F1	worm4
0.36229	mex-6 RNAi	F1	worm4
1.01673	mex-6 RNAi	F1	worm4
1.8557	mex-6 RNAi	F1	worm4
1.31388	mex-6 RNAi	F1	worm4
0.855023	mex-6 RNAi	F1	worm4
0.60374	mex-6 RNAi	F1	worm4
1.52767	mex-6 RNAi	F1	worm4
0.605123	mex-6 RNAi	F1	worm4
0.259657	mex-6 RNAi	F1	worm4
0.446025	mex-6 RNAi	F1	worm4
0.446947	mex-6 RNAi	F1	worm4
0.301755	mex-6 RNAi	F1	worm4
0.63708	mex-6 RNAi	F1	worm4
0.368589	mex-6 RNAi	F1	worm4
1.39339	mex-6 RNAi	F1	worm4
0.647528	mex-6 RNAi	F1	worm4
0.791184	mex-6 RNAi	F1	worm4
1.03778	mex-6 RNAi	F1	worm4
0.60374	mex-6 RNAi	F1	worm4
0.444412	mex-6 RNAi	F1	worm4
1.80738	mex-6 RNAi	F1	worm4
0.632625	mex-6 RNAi	F1	worm4
1.7016	mex-6 RNAi	F1	worm4
0.429816	mex-6 RNAi	F1	worm4
0.25159	mex-6 RNAi	F1	worm4
0.841349	mex-6 RNAi	F1	worm4
0.310512	mex-6 RNAi	F1	worm4
0.314046	mex-6 RNAi	F1	worm4
0.229082	mex-6 RNAi	F1	worm4
0.678257	mex-6 RNAi	F1	worm4
0.590603	mex-6 RNAi	F1	worm4
0.646068	mex-6 RNAi	F1	worm4
0.252282	mex-6 RNAi	F1	worm4
1.07865	mex-6 RNAi	F1	worm4
0.455935	mex-6 RNAi	F1	worm4
0.582153	mex-6 RNAi	F1	worm4
0.389331	mex-6 RNAi	F1	worm4
0.496804	mex-6 RNAi	F1	worm4
0.642074	mex-6 RNAi	F1	worm4
0.901884	mex-6 RNAi	F1	worm4
0.694312	mex-6 RNAi	F1	worm4
0.225932	mex-6 RNAi	F1	worm4
0.344775	mex-6 RNAi	F1	worm4
1.22791	mex-6 RNAi	F1	worm4
0.680023	mex-6 RNAi	F1	worm4
0.879759	mex-6 RNAi	F1	worm4
0.392404	mex-6 RNAi	F1	worm4
1.90855	mex-6 RNAi	F1	worm4
0.681022	mex-6 RNAi	F1	worm4
0.609732	mex-6 RNAi	F1	worm4
0.423363	mex-6 RNAi	F1	worm4
0.143733	mex-6 RNAi	F1	worm4
1.75629	mex-6 RNAi	F1	worm4
0.198276	mex-6 RNAi	F1	worm4
0.316274	mex-6 RNAi	F1	worm4
0.73595	mex-6 RNAi	F1	worm4
0.34078	mex-6 RNAi	F1	worm4
0.798866	mex-6 RNAi	F1	worm4
0.15879	mex-6 RNAi	F1	worm4
0.397858	mex-6 RNAi	F1	worm4
1.06152	mex-6 RNAi	F1	worm4
0.319193	mex-6 RNAi	F1	worm4
1.33631	mex-6 RNAi	F1	worm4
1.56393	mex-6 RNAi	F1	worm4
0.448176	mex-6 RNAi	F1	worm4
4.03866	mex-6 RNAi	F1	worm4
3.66845	mex-6 RNAi	F1	worm4
0.300679	mex-6 RNAi	F1	worm4
2.04606	mex-6 RNAi	F1	worm4
1.02879	mex-6 RNAi	F1	worm4
0.432121	mex-6 RNAi	F1	worm4
0.556648	mex-6 RNAi	F1	worm4
0.222398	mex-6 RNAi	F1	worm4
0.583459	mex-6 RNAi	F1	worm4
1.25595	mex-6 RNAi	F1	worm4
0.244139	mex-6 RNAi	F1	worm4
0.953277	mex-6 RNAi	F1	worm4
1.12305	mex-6 RNAi	F1	worm4
0.31082	mex-6 RNAi	F1	worm4
1.08902	mex-6 RNAi	F1	worm4
1.13519	mex-6 RNAi	F1	worm4
0.548659	mex-6 RNAi	F1	worm4
0.647912	mex-6 RNAi	F1	worm4
0.125957	mex-6 RNAi	F1	worm5
0.13019	mex-6 RNAi	F1	worm5
0.302625	mex-6 RNAi	F1	worm5
0.144272	mex-6 RNAi	F1	worm5
0.15006	mex-6 RNAi	F1	worm5
0.165697	mex-6 RNAi	F1	worm5
0.148246	mex-6 RNAi	F1	worm5
0.276276	mex-6 RNAi	F1	worm5
0.19792	mex-6 RNAi	F1	worm5
0.211656	mex-6 RNAi	F1	worm5
0.149887	mex-6 RNAi	F1	worm5
1.47796	mex-6 RNAi	F1	worm5
0.144617	mex-6 RNAi	F1	worm5
0.251223	mex-6 RNAi	F1	worm5
0.390916	mex-6 RNAi	F1	worm5
0.207164	mex-6 RNAi	F1	worm5
0.584085	mex-6 RNAi	F1	worm5
0.181765	mex-6 RNAi	F1	worm5
0.231008	mex-6 RNAi	F1	worm5
0.125871	mex-6 RNAi	F1	worm5
0.170966	mex-6 RNAi	F1	worm5
0.162241	mex-6 RNAi	F1	worm5
0.216148	mex-6 RNAi	F1	worm5
0.601276	mex-6 RNAi	F1	worm5
0.155589	mex-6 RNAi	F1	worm5
0.150578	mex-6 RNAi	F1	worm5
0.403615	mex-6 RNAi	F1	worm5
0.161118	mex-6 RNAi	F1	worm5
0.200512	mex-6 RNAi	F1	worm5
0.11248	mex-6 RNAi	F1	worm5
0.129067	mex-6 RNAi	F1	worm5
0.147468	mex-6 RNAi	F1	worm5
0.160168	mex-6 RNAi	F1	worm5
0.14885	mex-6 RNAi	F1	worm5
0.12302	mex-6 RNAi	F1	worm5
0.185307	mex-6 RNAi	F1	worm5
1.9132	mex-6 RNAi	F1	worm5
0.278609	mex-6 RNAi	F1	worm5
0.182283	mex-6 RNAi	F1	worm5
0.206041	mex-6 RNAi	F1	worm5
0.190491	mex-6 RNAi	F1	worm5
0.251828	mex-6 RNAi	F1	worm5
0.135719	mex-6 RNAi	F1	worm5
0.16682	mex-6 RNAi	F1	worm5
0.450784	mex-6 RNAi	F1	worm5
0.179001	mex-6 RNAi	F1	worm5
0.218135	mex-6 RNAi	F1	worm5
0.216148	mex-6 RNAi	F1	worm5
0.572336	mex-6 RNAi	F1	worm5
0.170362	mex-6 RNAi	F1	worm5
0.283878	mex-6 RNAi	F1	worm5
0.201462	mex-6 RNAi	F1	worm5
0.217963	mex-6 RNAi	F1	worm5
0.19792	mex-6 RNAi	F1	worm5
0.205177	mex-6 RNAi	F1	worm5
0.195847	mex-6 RNAi	F1	worm5
0.218999	mex-6 RNAi	F1	worm5
0.169843	mex-6 RNAi	F1	worm5
0.440418	mex-6 RNAi	F1	worm5
0.188072	mex-6 RNAi	F1	worm5
0.144185	mex-6 RNAi	F1	worm5
0.129672	mex-6 RNAi	F1	worm5
1.17586	mex-6 RNAi	F1	worm5
0.205954	mex-6 RNAi	F1	worm5
0.178914	mex-6 RNAi	F1	worm5
0.350226	mex-6 RNAi	F1	worm5
0.642916	mex-6 RNAi	F1	worm5
0.205695	mex-6 RNAi	F1	worm5
0.141162	mex-6 RNAi	F1	worm5
0.124748	mex-6 RNAi	F1	worm5
1.25499	mex-6 RNAi	F1	worm5
0.119305	mex-6 RNAi	F1	worm5
0.24915	mex-6 RNAi	F1	worm5
0.631513	mex-6 RNAi	F1	worm5
0.277745	mex-6 RNAi	F1	worm5
0.118787	mex-6 RNAi	F1	worm5
0.132868	mex-6 RNAi	F1	worm5
0.188936	mex-6 RNAi	F1	worm5
0.112912	mex-6 RNAi	F1	worm5
0.109543	mex-6 RNAi	F1	worm5
0.152565	mex-6 RNAi	F1	worm5
0.180297	mex-6 RNAi	F1	worm5
0.239042	mex-6 RNAi	F1	worm5
0.259689	mex-6 RNAi	F1	worm5
0.252173	mex-6 RNAi	F1	worm5
0.566375	mex-6 RNAi	F1	worm5
0.370614	mex-6 RNAi	F1	worm5
0.184789	mex-6 RNAi	F1	worm5
0.186689	mex-6 RNAi	F1	worm5
0.136669	mex-6 RNAi	F1	worm5
0.142371	mex-6 RNAi	F1	worm5
0.153861	mex-6 RNAi	F1	worm5
0.16967	mex-6 RNAi	F1	worm5
0.138138	mex-6 RNAi	F1	worm5
0.157662	mex-6 RNAi	F1	worm5
0.308473	mex-6 RNAi	F1	worm6
0.227115	mex-6 RNAi	F1	worm6
0.234686	mex-6 RNAi	F1	worm6
1.14577	mex-6 RNAi	F1	worm6
0.660855	mex-6 RNAi	F1	worm6
0.301811	mex-6 RNAi	F1	worm6
0.304435	mex-6 RNAi	F1	worm6
0.272841	mex-6 RNAi	F1	worm6
0.326541	mex-6 RNAi	F1	worm6
1.28184	mex-6 RNAi	F1	worm6
0.339462	mex-6 RNAi	F1	worm6
0.34461	mex-6 RNAi	F1	worm6
0.650761	mex-6 RNAi	F1	worm6
0.247505	mex-6 RNAi	F1	worm6
0.505609	mex-6 RNAi	F1	worm6
0.187648	mex-6 RNAi	F1	worm6
0.565063	mex-6 RNAi	F1	worm6
0.255479	mex-6 RNAi	F1	worm6
0.292625	mex-6 RNAi	F1	worm6
0.217021	mex-6 RNAi	F1	worm6
0.588784	mex-6 RNAi	F1	worm6
0.698809	mex-6 RNAi	F1	worm6
0.211671	mex-6 RNAi	F1	worm6
0.310189	mex-6 RNAi	F1	worm6
0.920271	mex-6 RNAi	F1	worm6
0.490771	mex-6 RNAi	F1	worm6
0.277484	mex-6 RNAi	F1	worm6
0.391244	mex-6 RNAi	F1	worm6
0.278595	mex-6 RNAi	F1	worm6
0.392051	mex-6 RNAi	F1	worm6
0.241449	mex-6 RNAi	F1	worm6
0.304536	mex-6 RNAi	F1	worm6
0.277383	mex-6 RNAi	F1	worm6
0.308675	mex-6 RNAi	F1	worm6
0.272135	mex-6 RNAi	F1	worm6
0.442723	mex-6 RNAi	F1	worm6
0.514189	mex-6 RNAi	F1	worm6
0.567183	mex-6 RNAi	F1	worm6
0.30282	mex-6 RNAi	F1	worm6
0.544774	mex-6 RNAi	F1	worm6
0.807016	mex-6 RNAi	F1	worm6
0.466949	mex-6 RNAi	F1	worm6
0.329065	mex-6 RNAi	F1	worm6
0.269207	mex-6 RNAi	F1	worm6
0.215507	mex-6 RNAi	F1	worm6
0.482595	mex-6 RNAi	F1	worm6
0.506719	mex-6 RNAi	F1	worm6
0.240036	mex-6 RNAi	F1	worm6
0.486531	mex-6 RNAi	F1	worm6
0.259517	mex-6 RNAi	F1	worm6
0.526907	mex-6 RNAi	F1	worm6
0.24155	mex-6 RNAi	F1	worm6
0.608366	mex-6 RNAi	F1	worm6
0.369946	mex-6 RNAi	F1	worm6
0.342692	mex-6 RNAi	F1	worm6
0.304334	mex-6 RNAi	F1	worm6
0.244275	mex-6 RNAi	F1	worm6
0.325431	mex-6 RNAi	F1	worm6
1.59445	mex-6 RNAi	F1	worm6
0.354704	mex-6 RNAi	F1	worm6
0.239026	mex-6 RNAi	F1	worm6
0.382058	mex-6 RNAi	F1	worm6
0.494809	mex-6 RNAi	F1	worm6
0.36722	mex-6 RNAi	F1	worm6
0.53367	mex-6 RNAi	F1	worm6
0.348647	mex-6 RNAi	F1	worm6
0.208239	mex-6 RNAi	F1	worm6
0.734541	mex-6 RNAi	F1	worm6
0.664691	mex-6 RNAi	F1	worm6
0.269712	mex-6 RNAi	F1	worm6
0.372469	mex-6 RNAi	F1	worm6
0.372974	mex-6 RNAi	F1	worm6
0.277888	mex-6 RNAi	F1	worm6
0.269409	mex-6 RNAi	F1	worm6
0.286973	mex-6 RNAi	F1	worm6
0.345922	mex-6 RNAi	F1	worm6
0.258205	mex-6 RNAi	F1	worm6
0.311905	mex-6 RNAi	F1	worm6
0.348243	mex-6 RNAi	F1	worm6
0.492285	mex-6 RNAi	F1	worm6
0.498442	mex-6 RNAi	F1	worm6
0.678923	mex-6 RNAi	F1	worm6
0.564861	mex-6 RNAi	F1	worm6
0.685081	mex-6 RNAi	F1	worm6
0.212176	mex-6 RNAi	F1	worm6
0.357025	mex-6 RNAi	F1	worm6
0.31887	mex-6 RNAi	F1	worm6
0.572532	mex-6 RNAi	F1	worm6
1.6208	mex-6 RNAi	F1	worm6
0.58404	mex-6 RNAi	F1	worm6
0.296461	mex-6 RNAi	F1	worm6
0.255076	mex-6 RNAi	F1	worm6
0.339764	mex-6 RNAi	F1	worm6
0.300701	mex-6 RNAi	F1	worm6
0.432932	mex-6 RNAi	F1	worm6
0.312309	mex-6 RNAi	F1	worm6
0.605338	mex-6 RNAi	F1	worm6
0.352281	mex-6 RNAi	F1	worm6
0.63562	mex-6 RNAi	F1	worm6
0.241045	mex-6 RNAi	F1	worm6
0.704461	mex-6 RNAi	F1	worm6
0.248414	mex-6 RNAi	F1	worm6
0.292827	mex-6 RNAi	F1	worm6
0.264362	mex-6 RNAi	F1	worm6
0.937936	mex-6 RNAi	F1	worm6
0.54326	mex-6 RNAi	F1	worm6
0.30605	mex-6 RNAi	F1	worm6
0.632188	mex-6 RNAi	F1	worm6
0.294846	mex-6 RNAi	F1	worm6
0.209955	mex-6 RNAi	F1	worm6
0.461801	mex-6 RNAi	F1	worm6
0.211066	mex-6 RNAi	F1	worm6
0.249928	mex-6 RNAi	F1	worm6
0.254167	mex-6 RNAi	F1	worm6

## Sheet: Fig S5D znfx1hrde1 nuclei
max_mex6	RNAi	Time	Worm			n=
0.398441	Control RNAi	4hr	worm1		Control 4hr	168
0.41134	Control RNAi	4hr	worm1		mex-6 4hr	187
1.37977	Control RNAi	4hr	worm1		Control 8hr	190
2.33519	Control RNAi	4hr	worm1		mex-6 8hr	210
0.518847	Control RNAi	4hr	worm1		Control 24hr	210
0.347151	Control RNAi	4hr	worm1		mex-6 24hr	188
0.525652	Control RNAi	4hr	worm1		Control F1	317
0.394887	Control RNAi	4hr	worm1		mex-6 F1	261
0.397984	Control RNAi	4hr	worm1
0.663172	Control RNAi	4hr	worm1
0.446837	Control RNAi	4hr	worm1
0.875088	Control RNAi	4hr	worm1
1.26906	Control RNAi	4hr	worm1
1.17735	Control RNAi	4hr	worm1
0.737721	Control RNAi	4hr	worm1
0.864018	Control RNAi	4hr	worm1
0.884534	Control RNAi	4hr	worm1
1.32406	Control RNAi	4hr	worm1
2.06274	Control RNAi	4hr	worm1
0.371984	Control RNAi	4hr	worm1
0.493761	Control RNAi	4hr	worm1
0.49635	Control RNAi	4hr	worm1
0.973302	Control RNAi	4hr	worm1
0.645855	Control RNAi	4hr	worm1
2.13161	Control RNAi	4hr	worm1
1.23372	Control RNAi	4hr	worm1
0.571915	Control RNAi	4hr	worm1
0.712228	Control RNAi	4hr	worm1
0.489139	Control RNAi	4hr	worm1
0.422258	Control RNAi	4hr	worm1
0.946336	Control RNAi	4hr	worm1
0.966345	Control RNAi	4hr	worm1
0.359288	Control RNAi	4hr	worm1
0.368733	Control RNAi	4hr	worm1
0.468623	Control RNAi	4hr	worm1
0.492491	Control RNAi	4hr	worm1
2.45885	Control RNAi	4hr	worm1
0.678407	Control RNAi	4hr	worm1
2.41472	Control RNAi	4hr	worm1
2.43503	Control RNAi	4hr	worm1
0.550231	Control RNAi	4hr	worm1
0.374472	Control RNAi	4hr	worm1
0.784187	Control RNAi	4hr	worm1
0.743916	Control RNAi	4hr	worm1
0.353702	Control RNAi	4hr	worm1
0.337858	Control RNAi	4hr	worm1
0.302817	Control RNAi	4hr	worm1
0.218823	Control RNAi	4hr	worm1
0.368683	Control RNAi	4hr	worm1
2.1574	Control RNAi	4hr	worm1
0.626202	Control RNAi	4hr	worm1
0.813692	Control RNAi	4hr	worm1
1.223	Control RNAi	4hr	worm1
0.948469	Control RNAi	4hr	worm1
1.13474	Control RNAi	4hr	worm1
1.0136	Control RNAi	4hr	worm2
0.620845	Control RNAi	4hr	worm2
1.23093	Control RNAi	4hr	worm2
1.64793	Control RNAi	4hr	worm2
2.81556	Control RNAi	4hr	worm2
0.568134	Control RNAi	4hr	worm2
0.574672	Control RNAi	4hr	worm2
0.825845	Control RNAi	4hr	worm2
2.73762	Control RNAi	4hr	worm2
2.30887	Control RNAi	4hr	worm2
2.64018	Control RNAi	4hr	worm2
0.737897	Control RNAi	4hr	worm2
0.491121	Control RNAi	4hr	worm2
1.28815	Control RNAi	4hr	worm2
0.650527	Control RNAi	4hr	worm2
2.30713	Control RNAi	4hr	worm2
2.39369	Control RNAi	4hr	worm2
2.22561	Control RNAi	4hr	worm2
1.68264	Control RNAi	4hr	worm2
1.89928	Control RNAi	4hr	worm2
2.67102	Control RNAi	4hr	worm2
2.61304	Control RNAi	4hr	worm2
1.55275	Control RNAi	4hr	worm2
1.06672	Control RNAi	4hr	worm2
1.48783	Control RNAi	4hr	worm2
0.389691	Control RNAi	4hr	worm2
2.68207	Control RNAi	4hr	worm2
1.75694	Control RNAi	4hr	worm2
2.10821	Control RNAi	4hr	worm2
2.0327	Control RNAi	4hr	worm2
2.44403	Control RNAi	4hr	worm2
1.65481	Control RNAi	4hr	worm2
0.932019	Control RNAi	4hr	worm2
0.567497	Control RNAi	4hr	worm2
1.27438	Control RNAi	4hr	worm2
1.98115	Control RNAi	4hr	worm2
2.73183	Control RNAi	4hr	worm2
2.64655	Control RNAi	4hr	worm2
0.781292	Control RNAi	4hr	worm2
0.694417	Control RNAi	4hr	worm3
0.523181	Control RNAi	4hr	worm3
0.761179	Control RNAi	4hr	worm3
0.636226	Control RNAi	4hr	worm3
0.605551	Control RNAi	4hr	worm3
0.762262	Control RNAi	4hr	worm3
0.351584	Control RNAi	4hr	worm3
0.788967	Control RNAi	4hr	worm3
0.525797	Control RNAi	4hr	worm3
1.14885	Control RNAi	4hr	worm3
2.09363	Control RNAi	4hr	worm3
1.30998	Control RNAi	4hr	worm3
0.547901	Control RNAi	4hr	worm3
2.74266	Control RNAi	4hr	worm3
2.92933	Control RNAi	4hr	worm3
0.429082	Control RNAi	4hr	worm3
0.598875	Control RNAi	4hr	worm3
0.602574	Control RNAi	4hr	worm3
0.407159	Control RNAi	4hr	worm3
0.364666	Control RNAi	4hr	worm3
0.916537	Control RNAi	4hr	worm3
1.72869	Control RNAi	4hr	worm3
1.03887	Control RNAi	4hr	worm3
0.488627	Control RNAi	4hr	worm3
0.656164	Control RNAi	4hr	worm3
0.592199	Control RNAi	4hr	worm3
0.541676	Control RNAi	4hr	worm3
0.413565	Control RNAi	4hr	worm3
1.31765	Control RNAi	4hr	worm3
0.380725	Control RNAi	4hr	worm3
0.580019	Control RNAi	4hr	worm3
0.534098	Control RNAi	4hr	worm3
0.442435	Control RNAi	4hr	worm3
0.31694	Control RNAi	4hr	worm3
0.940896	Control RNAi	4hr	worm3
0.446134	Control RNAi	4hr	worm3
0.312158	Control RNAi	4hr	worm3
0.565133	Control RNAi	4hr	worm3
0.44866	Control RNAi	4hr	worm3
0.897861	Control RNAi	4hr	worm3
1.96218	Control RNAi	4hr	worm3
0.509468	Control RNAi	4hr	worm3
0.421233	Control RNAi	4hr	worm3
0.64209	Control RNAi	4hr	worm3
0.761901	Control RNAi	4hr	worm3
1.23627	Control RNAi	4hr	worm3
0.658781	Control RNAi	4hr	worm3
0.585703	Control RNAi	4hr	worm3
0.361779	Control RNAi	4hr	worm3
0.999268	Control RNAi	4hr	worm3
0.466163	Control RNAi	4hr	worm3
2.0311	Control RNAi	4hr	worm3
0.418346	Control RNAi	4hr	worm3
0.591026	Control RNAi	4hr	worm3
0.792305	Control RNAi	4hr	worm3
0.779043	Control RNAi	4hr	worm3
1.15011	Control RNAi	4hr	worm3
1.10212	Control RNAi	4hr	worm3
1.38171	Control RNAi	4hr	worm3
2.02019	Control RNAi	4hr	worm3
0.939813	Control RNAi	4hr	worm3
0.647954	Control RNAi	4hr	worm3
1.59616	Control RNAi	4hr	worm3
0.349058	Control RNAi	4hr	worm3
0.371432	Control RNAi	4hr	worm3
1.18494	Control RNAi	4hr	worm3
0.535541	Control RNAi	4hr	worm3
0.677636	Control RNAi	4hr	worm3
0.959662	Control RNAi	4hr	worm3
1.1484	Control RNAi	4hr	worm3
1.70469	Control RNAi	4hr	worm3
0.959391	Control RNAi	4hr	worm3
0.62955	Control RNAi	4hr	worm3
0.657066	Control RNAi	4hr	worm3
0.840137	mex-6 RNAi	4hr	worm4
0.986002	mex-6 RNAi	4hr	worm4
0.528829	mex-6 RNAi	4hr	worm4
0.2155	mex-6 RNAi	4hr	worm4
0.211404	mex-6 RNAi	4hr	worm4
0.451747	mex-6 RNAi	4hr	worm4
0.280613	mex-6 RNAi	4hr	worm4
0.378814	mex-6 RNAi	4hr	worm4
1.16081	mex-6 RNAi	4hr	worm4
0.815187	mex-6 RNAi	4hr	worm4
0.631339	mex-6 RNAi	4hr	worm4
0.273112	mex-6 RNAi	4hr	worm4
0.53234	mex-6 RNAi	4hr	worm4
0.84418	mex-6 RNAi	4hr	worm4
0.653044	mex-6 RNAi	4hr	worm4
0.19869	mex-6 RNAi	4hr	worm4
1.09245	mex-6 RNAi	4hr	worm4
0.544629	mex-6 RNAi	4hr	worm4
0.198584	mex-6 RNAi	4hr	worm4
0.250344	mex-6 RNAi	4hr	worm4
0.80625	mex-6 RNAi	4hr	worm4
0.322958	mex-6 RNAi	4hr	worm4
0.31418	mex-6 RNAi	4hr	worm4
0.370462	mex-6 RNAi	4hr	worm4
0.275347	mex-6 RNAi	4hr	worm4
0.65714	mex-6 RNAi	4hr	worm4
1.43743	mex-6 RNAi	4hr	worm4
1.0143	mex-6 RNAi	4hr	worm4
1.07931	mex-6 RNAi	4hr	worm4
1.13735	mex-6 RNAi	4hr	worm4
2.04925	mex-6 RNAi	4hr	worm4
1.63314	mex-6 RNAi	4hr	worm4
0.232523	mex-6 RNAi	4hr	worm4
1.16799	mex-6 RNAi	4hr	worm4
0.228214	mex-6 RNAi	4hr	worm4
0.406104	mex-6 RNAi	4hr	worm4
1.82327	mex-6 RNAi	4hr	worm4
0.367271	mex-6 RNAi	4hr	worm4
1.39759	mex-6 RNAi	4hr	worm4
0.832796	mex-6 RNAi	4hr	worm4
0.269708	mex-6 RNAi	4hr	worm4
0.853329	mex-6 RNAi	4hr	worm4
0.296253	mex-6 RNAi	4hr	worm4
0.283007	mex-6 RNAi	4hr	worm4
0.519254	mex-6 RNAi	4hr	worm4
0.249333	mex-6 RNAi	4hr	worm4
0.548459	mex-6 RNAi	4hr	worm4
0.455418	mex-6 RNAi	4hr	worm4
0.339661	mex-6 RNAi	4hr	worm4
0.714167	mex-6 RNAi	4hr	worm4
0.55979	mex-6 RNAi	4hr	worm4
0.77912	mex-6 RNAi	4hr	worm4
0.676397	mex-6 RNAi	4hr	worm4
0.303966	mex-6 RNAi	4hr	worm4
0.509146	mex-6 RNAi	4hr	worm4
1.07176	mex-6 RNAi	4hr	worm4
0.462652	mex-6 RNAi	4hr	worm4
2.2948	mex-6 RNAi	4hr	worm4
1.9645	mex-6 RNAi	4hr	worm4
0.458024	mex-6 RNAi	4hr	worm4
1.66224	mex-6 RNAi	4hr	worm4
0.463025	mex-6 RNAi	4hr	worm4
0.439565	mex-6 RNAi	4hr	worm4
0.254813	mex-6 RNAi	4hr	worm4
1.02899	mex-6 RNAi	4hr	worm4
0.317	mex-6 RNAi	4hr	worm4
1.6141	mex-6 RNAi	4hr	worm4
0.447385	mex-6 RNAi	4hr	worm4
1.06012	mex-6 RNAi	4hr	worm5
0.311226	mex-6 RNAi	4hr	worm5
0.490427	mex-6 RNAi	4hr	worm5
0.429691	mex-6 RNAi	4hr	worm5
1.36325	mex-6 RNAi	4hr	worm5
2.70422	mex-6 RNAi	4hr	worm5
1.53441	mex-6 RNAi	4hr	worm5
0.73742	mex-6 RNAi	4hr	worm5
0.919812	mex-6 RNAi	4hr	worm5
0.338403	mex-6 RNAi	4hr	worm5
1.60005	mex-6 RNAi	4hr	worm5
0.561592	mex-6 RNAi	4hr	worm5
1.34969	mex-6 RNAi	4hr	worm5
0.701346	mex-6 RNAi	4hr	worm5
0.389262	mex-6 RNAi	4hr	worm5
1.2003	mex-6 RNAi	4hr	worm5
2.18435	mex-6 RNAi	4hr	worm5
1.66735	mex-6 RNAi	4hr	worm5
2.83649	mex-6 RNAi	4hr	worm5
0.733187	mex-6 RNAi	4hr	worm5
1.27619	mex-6 RNAi	4hr	worm5
1.68079	mex-6 RNAi	4hr	worm5
1.01834	mex-6 RNAi	4hr	worm5
2.96514	mex-6 RNAi	4hr	worm5
0.802696	mex-6 RNAi	4hr	worm5
0.454722	mex-6 RNAi	4hr	worm5
0.586194	mex-6 RNAi	4hr	worm5
0.84883	mex-6 RNAi	4hr	worm5
1.32257	mex-6 RNAi	4hr	worm5
1.26711	mex-6 RNAi	4hr	worm5
0.498955	mex-6 RNAi	4hr	worm5
1.44324	mex-6 RNAi	4hr	worm5
0.520488	mex-6 RNAi	4hr	worm5
0.856928	mex-6 RNAi	4hr	worm5
1.30987	mex-6 RNAi	4hr	worm5
0.648218	mex-6 RNAi	4hr	worm5
0.736193	mex-6 RNAi	4hr	worm5
2.58471	mex-6 RNAi	4hr	worm5
0.991652	mex-6 RNAi	4hr	worm5
0.823002	mex-6 RNAi	4hr	worm5
0.69877	mex-6 RNAi	4hr	worm5
2.51122	mex-6 RNAi	4hr	worm5
1.28269	mex-6 RNAi	4hr	worm5
0.254048	mex-6 RNAi	4hr	worm5
1.50686	mex-6 RNAi	4hr	worm5
1.0473	mex-6 RNAi	4hr	worm5
0.909321	mex-6 RNAi	4hr	worm5
0.508096	mex-6 RNAi	4hr	worm5
1.96741	mex-6 RNAi	4hr	worm5
1.29729	mex-6 RNAi	4hr	worm5
0.383372	mex-6 RNAi	4hr	worm5
0.66515	mex-6 RNAi	4hr	worm5
1.58656	mex-6 RNAi	4hr	worm5
2.11152	mex-6 RNAi	4hr	worm5
2.13827	mex-6 RNAi	4hr	worm5
1.34484	mex-6 RNAi	4hr	worm5
2.85361	mex-6 RNAi	4hr	worm5
0.536806	mex-6 RNAi	4hr	worm6
0.364222	mex-6 RNAi	4hr	worm6
1.73614	mex-6 RNAi	4hr	worm6
0.418725	mex-6 RNAi	4hr	worm6
1.44235	mex-6 RNAi	4hr	worm6
2.06348	mex-6 RNAi	4hr	worm6
1.58924	mex-6 RNAi	4hr	worm6
1.19796	mex-6 RNAi	4hr	worm6
1.90544	mex-6 RNAi	4hr	worm6
1.30245	mex-6 RNAi	4hr	worm6
2.41029	mex-6 RNAi	4hr	worm6
1.45896	mex-6 RNAi	4hr	worm6
0.348407	mex-6 RNAi	4hr	worm6
0.837609	mex-6 RNAi	4hr	worm6
0.642204	mex-6 RNAi	4hr	worm6
2.00569	mex-6 RNAi	4hr	worm6
0.431674	mex-6 RNAi	4hr	worm6
0.76209	mex-6 RNAi	4hr	worm6
0.477421	mex-6 RNAi	4hr	worm6
1.07404	mex-6 RNAi	4hr	worm6
1.08778	mex-6 RNAi	4hr	worm6
1.17959	mex-6 RNAi	4hr	worm6
0.829808	mex-6 RNAi	4hr	worm6
1.21181	mex-6 RNAi	4hr	worm6
2.54101	mex-6 RNAi	4hr	worm6
0.45545	mex-6 RNAi	4hr	worm6
0.65839	mex-6 RNAi	4hr	worm6
2.36264	mex-6 RNAi	4hr	worm6
1.57385	mex-6 RNAi	4hr	worm6
1.25241	mex-6 RNAi	4hr	worm6
0.442076	mex-6 RNAi	4hr	worm6
1.6136	mex-6 RNAi	4hr	worm6
0.392137	mex-6 RNAi	4hr	worm6
1.26504	mex-6 RNAi	4hr	worm6
0.901028	mex-6 RNAi	4hr	worm6
0.607018	mex-6 RNAi	4hr	worm6
1.66285	mex-6 RNAi	4hr	worm6
1.04448	mex-6 RNAi	4hr	worm6
0.446374	mex-6 RNAi	4hr	worm6
0.939822	mex-6 RNAi	4hr	worm6
0.403547	mex-6 RNAi	4hr	worm6
0.708913	mex-6 RNAi	4hr	worm6
1.35977	mex-6 RNAi	4hr	worm6
2.0906	mex-6 RNAi	4hr	worm6
1.44882	mex-6 RNAi	4hr	worm6
2.22906	mex-6 RNAi	4hr	worm6
1.59291	mex-6 RNAi	4hr	worm6
0.469991	mex-6 RNAi	4hr	worm6
0.625646	mex-6 RNAi	4hr	worm6
1.54785	mex-6 RNAi	4hr	worm6
0.486443	mex-6 RNAi	4hr	worm6
1.20268	mex-6 RNAi	4hr	worm6
1.89604	mex-6 RNAi	4hr	worm6
1.7268	mex-6 RNAi	4hr	worm6
0.77488	mex-6 RNAi	4hr	worm6
0.888397	mex-6 RNAi	4hr	worm6
0.448285	mex-6 RNAi	4hr	worm6
2.31456	mex-6 RNAi	4hr	worm6
1.69645	mex-6 RNAi	4hr	worm6
0.565889	mex-6 RNAi	4hr	worm6
0.729558	mex-6 RNAi	4hr	worm6
1.89498	mex-6 RNAi	4hr	worm6
0.338957	Control RNAi	8hr	worm1
0.669666	Control RNAi	8hr	worm1
2.50948	Control RNAi	8hr	worm1
0.878871	Control RNAi	8hr	worm1
1.1461	Control RNAi	8hr	worm1
1.51677	Control RNAi	8hr	worm1
0.35853	Control RNAi	8hr	worm1
0.443734	Control RNAi	8hr	worm1
1.94732	Control RNAi	8hr	worm1
2.37549	Control RNAi	8hr	worm1
1.99878	Control RNAi	8hr	worm1
1.92699	Control RNAi	8hr	worm1
0.912093	Control RNAi	8hr	worm1
1.75478	Control RNAi	8hr	worm1
0.653984	Control RNAi	8hr	worm1
0.482822	Control RNAi	8hr	worm1
1.14854	Control RNAi	8hr	worm1
1.70628	Control RNAi	8hr	worm1
2.48973	Control RNAi	8hr	worm1
0.950252	Control RNAi	8hr	worm1
1.40752	Control RNAi	8hr	worm1
0.695221	Control RNAi	8hr	worm1
2.44605	Control RNAi	8hr	worm1
2.54717	Control RNAi	8hr	worm1
0.546303	Control RNAi	8hr	worm1
2.35957	Control RNAi	8hr	worm1
0.595846	Control RNAi	8hr	worm1
1.32557	Control RNAi	8hr	worm1
0.989921	Control RNAi	8hr	worm1
1.17984	Control RNAi	8hr	worm1
1.82326	Control RNAi	8hr	worm1
0.524001	Control RNAi	8hr	worm1
0.680934	Control RNAi	8hr	worm1
1.19669	Control RNAi	8hr	worm1
0.531377	Control RNAi	8hr	worm1
1.01664	Control RNAi	8hr	worm1
1.80264	Control RNAi	8hr	worm1
1.54459	Control RNAi	8hr	worm1
1.60569	Control RNAi	8hr	worm1
1.50289	Control RNAi	8hr	worm1
0.837576	Control RNAi	8hr	worm1
0.513488	Control RNAi	8hr	worm1
1.34078	Control RNAi	8hr	worm1
1.32551	Control RNAi	8hr	worm1
1.4038	Control RNAi	8hr	worm1
1.93297	Control RNAi	8hr	worm1
1.69536	Control RNAi	8hr	worm1
1.32516	Control RNAi	8hr	worm1
0.652358	Control RNAi	8hr	worm1
0.652358	Control RNAi	8hr	worm1
0.850877	Control RNAi	8hr	worm1
2.35405	Control RNAi	8hr	worm1
1.33033	Control RNAi	8hr	worm1
0.359691	Control RNAi	8hr	worm1
0.970929	Control RNAi	8hr	worm1
0.504021	Control RNAi	8hr	worm1
0.65381	Control RNAi	8hr	worm1
0.564018	Control RNAi	8hr	worm1
1.13175	Control RNAi	8hr	worm1
1.6938	Control RNAi	8hr	worm1
1.08657	Control RNAi	8hr	worm1
2.30829	Control RNAi	8hr	worm1
1.21649	Control RNAi	8hr	worm2
1.14768	Control RNAi	8hr	worm2
0.363373	Control RNAi	8hr	worm2
0.449651	Control RNAi	8hr	worm2
0.706984	Control RNAi	8hr	worm2
1.88918	Control RNAi	8hr	worm2
0.427169	Control RNAi	8hr	worm2
0.387717	Control RNAi	8hr	worm2
1.62562	Control RNAi	8hr	worm2
0.718153	Control RNAi	8hr	worm2
1.47289	Control RNAi	8hr	worm2
1.24821	Control RNAi	8hr	worm2
1.81199	Control RNAi	8hr	worm2
1.07315	Control RNAi	8hr	worm2
0.553687	Control RNAi	8hr	worm2
1.13873	Control RNAi	8hr	worm2
1.20146	Control RNAi	8hr	worm2
1.06785	Control RNAi	8hr	worm2
0.588843	Control RNAi	8hr	worm2
0.507719	Control RNAi	8hr	worm2
0.83565	Control RNAi	8hr	worm2
1.37545	Control RNAi	8hr	worm2
1.10881	Control RNAi	8hr	worm2
0.410343	Control RNAi	8hr	worm2
0.362442	Control RNAi	8hr	worm2
0.461895	Control RNAi	8hr	worm2
0.406763	Control RNAi	8hr	worm2
1.22773	Control RNAi	8hr	worm2
0.452873	Control RNAi	8hr	worm2
1.6955	Control RNAi	8hr	worm2
1.69027	Control RNAi	8hr	worm2
0.434902	Control RNAi	8hr	worm2
0.484879	Control RNAi	8hr	worm2
1.75729	Control RNAi	8hr	worm2
1.94224	Control RNAi	8hr	worm2
0.728249	Control RNAi	8hr	worm2
0.557267	Control RNAi	8hr	worm2
0.901307	Control RNAi	8hr	worm2
0.846533	Control RNAi	8hr	worm2
1.58151	Control RNAi	8hr	worm2
0.525691	Control RNAi	8hr	worm2
0.465547	Control RNAi	8hr	worm2
0.594213	Control RNAi	8hr	worm2
2.38466	Control RNAi	8hr	worm2
0.736841	Control RNAi	8hr	worm2
0.628151	Control RNAi	8hr	worm2
0.887202	Control RNAi	8hr	worm2
0.507719	Control RNAi	8hr	worm2
1.41497	Control RNAi	8hr	worm2
1.36184	Control RNAi	8hr	worm2
0.972693	Control RNAi	8hr	worm2
0.507862	Control RNAi	8hr	worm2
0.535285	Control RNAi	8hr	worm2
1.45134	Control RNAi	8hr	worm2
1.15656	Control RNAi	8hr	worm2
0.931093	Control RNAi	8hr	worm2
0.662878	Control RNAi	8hr	worm2
1.70073	Control RNAi	8hr	worm2
1.0052	Control RNAi	8hr	worm2
1.03191	Control RNAi	8hr	worm2
0.488101	Control RNAi	8hr	worm2
1.45877	Control RNAi	8hr	worm3
1.56279	Control RNAi	8hr	worm3
1.76637	Control RNAi	8hr	worm3
2.27692	Control RNAi	8hr	worm3
2.10487	Control RNAi	8hr	worm3
2.38037	Control RNAi	8hr	worm3
1.168	Control RNAi	8hr	worm3
2.49037	Control RNAi	8hr	worm3
2.18711	Control RNAi	8hr	worm3
1.42724	Control RNAi	8hr	worm3
1.3121	Control RNAi	8hr	worm3
0.54796	Control RNAi	8hr	worm3
1.17844	Control RNAi	8hr	worm3
1.85094	Control RNAi	8hr	worm3
0.692177	Control RNAi	8hr	worm3
1.66669	Control RNAi	8hr	worm3
1.66886	Control RNAi	8hr	worm3
1.88293	Control RNAi	8hr	worm3
1.14245	Control RNAi	8hr	worm3
1.94994	Control RNAi	8hr	worm3
0.875629	Control RNAi	8hr	worm3
1.87181	Control RNAi	8hr	worm3
1.82619	Control RNAi	8hr	worm3
1.72046	Control RNAi	8hr	worm3
1.68585	Control RNAi	8hr	worm3
1.53274	Control RNAi	8hr	worm3
2.03308	Control RNAi	8hr	worm3
1.04431	Control RNAi	8hr	worm3
1.62335	Control RNAi	8hr	worm3
1.78952	Control RNAi	8hr	worm3
0.704837	Control RNAi	8hr	worm3
0.390626	Control RNAi	8hr	worm3
2.71345	Control RNAi	8hr	worm3
1.44703	Control RNAi	8hr	worm3
1.28741	Control RNAi	8hr	worm3
1.61217	Control RNAi	8hr	worm3
2.27852	Control RNAi	8hr	worm3
1.9111	Control RNAi	8hr	worm3
1.18505	Control RNAi	8hr	worm3
1.0824	Control RNAi	8hr	worm3
1.16099	Control RNAi	8hr	worm3
0.466869	Control RNAi	8hr	worm3
1.06062	Control RNAi	8hr	worm3
1.28764	Control RNAi	8hr	worm3
0.526347	Control RNAi	8hr	worm3
0.445541	Control RNAi	8hr	worm3
0.373062	Control RNAi	8hr	worm3
1.1404	Control RNAi	8hr	worm3
0.522925	Control RNAi	8hr	worm3
1.53165	Control RNAi	8hr	worm3
0.784673	Control RNAi	8hr	worm3
0.691892	Control RNAi	8hr	worm3
1.49373	Control RNAi	8hr	worm3
1.10921	Control RNAi	8hr	worm3
0.720633	Control RNAi	8hr	worm3
1.06621	Control RNAi	8hr	worm3
1.08708	Control RNAi	8hr	worm3
0.617987	Control RNAi	8hr	worm3
1.53986	Control RNAi	8hr	worm3
0.622264	Control RNAi	8hr	worm3
1.18579	Control RNAi	8hr	worm3
0.6741	Control RNAi	8hr	worm3
1.68157	Control RNAi	8hr	worm3
0.752054	Control RNAi	8hr	worm3
1.76768	Control RNAi	8hr	worm3
1.83965	Control RNAi	8hr	worm3
0.98757	Control RNAi	8hr	worm3
0.446502	mex-6 RNAi	8hr	worm4
0.406778	mex-6 RNAi	8hr	worm4
0.681166	mex-6 RNAi	8hr	worm4
0.607644	mex-6 RNAi	8hr	worm4
0.393723	mex-6 RNAi	8hr	worm4
1.33927	mex-6 RNAi	8hr	worm4
1.05999	mex-6 RNAi	8hr	worm4
1.10156	mex-6 RNAi	8hr	worm4
1.66355	mex-6 RNAi	8hr	worm4
1.42128	mex-6 RNAi	8hr	worm4
0.461159	mex-6 RNAi	8hr	worm4
0.446663	mex-6 RNAi	8hr	worm4
0.824448	mex-6 RNAi	8hr	worm4
0.428482	mex-6 RNAi	8hr	worm4
0.368334	mex-6 RNAi	8hr	worm4
0.951631	mex-6 RNAi	8hr	worm4
0.50649	mex-6 RNAi	8hr	worm4
1.02115	mex-6 RNAi	8hr	worm4
0.243474	mex-6 RNAi	8hr	worm4
0.442338	mex-6 RNAi	8hr	worm4
0.285842	mex-6 RNAi	8hr	worm4
1.07409	mex-6 RNAi	8hr	worm4
0.387556	mex-6 RNAi	8hr	worm4
1.06784	mex-6 RNAi	8hr	worm4
0.744918	mex-6 RNAi	8hr	worm4
0.362328	mex-6 RNAi	8hr	worm4
0.279034	mex-6 RNAi	8hr	worm4
1.19783	mex-6 RNAi	8hr	worm4
0.501765	mex-6 RNAi	8hr	worm4
0.980623	mex-6 RNAi	8hr	worm4
0.464282	mex-6 RNAi	8hr	worm4
1.51074	mex-6 RNAi	8hr	worm4
1.49272	mex-6 RNAi	8hr	worm4
0.500403	mex-6 RNAi	8hr	worm4
1.99016	mex-6 RNAi	8hr	worm4
0.473092	mex-6 RNAi	8hr	worm4
0.522348	mex-6 RNAi	8hr	worm4
0.840946	mex-6 RNAi	8hr	worm4
1.53725	mex-6 RNAi	8hr	worm4
2.05912	mex-6 RNAi	8hr	worm4
1.07737	mex-6 RNAi	8hr	worm4
1.50946	mex-6 RNAi	8hr	worm4
0.416629	mex-6 RNAi	8hr	worm4
0.638959	mex-6 RNAi	8hr	worm4
0.671475	mex-6 RNAi	8hr	worm4
0.95996	mex-6 RNAi	8hr	worm4
0.939137	mex-6 RNAi	8hr	worm4
0.419993	mex-6 RNAi	8hr	worm4
0.996081	mex-6 RNAi	8hr	worm4
0.703351	mex-6 RNAi	8hr	worm4
0.875064	mex-6 RNAi	8hr	worm4
3.07698	mex-6 RNAi	8hr	worm4
0.715285	mex-6 RNAi	8hr	worm4
1.19062	mex-6 RNAi	8hr	worm4
2.73924	mex-6 RNAi	8hr	worm4
1.20087	mex-6 RNAi	8hr	worm4
0.945143	mex-6 RNAi	8hr	worm4
1.5314	mex-6 RNAi	8hr	worm4
0.952031	mex-6 RNAi	8hr	worm4
0.294972	mex-6 RNAi	8hr	worm4
0.44466	mex-6 RNAi	8hr	worm4
1.10829	mex-6 RNAi	8hr	worm4
1.18726	mex-6 RNAi	8hr	worm4
0.978941	mex-6 RNAi	8hr	worm4
0.581922	mex-6 RNAi	8hr	worm5
2.51132	mex-6 RNAi	8hr	worm5
1.55695	mex-6 RNAi	8hr	worm5
1.90436	mex-6 RNAi	8hr	worm5
1.1395	mex-6 RNAi	8hr	worm5
0.577491	mex-6 RNAi	8hr	worm5
0.300757	mex-6 RNAi	8hr	worm5
2.3618	mex-6 RNAi	8hr	worm5
1.76664	mex-6 RNAi	8hr	worm5
0.907394	mex-6 RNAi	8hr	worm5
1.60436	mex-6 RNAi	8hr	worm5
1.50651	mex-6 RNAi	8hr	worm5
0.277322	mex-6 RNAi	8hr	worm5
1.70792	mex-6 RNAi	8hr	worm5
0.947965	mex-6 RNAi	8hr	worm5
1.80635	mex-6 RNAi	8hr	worm5
1.83689	mex-6 RNAi	8hr	worm5
1.4086	mex-6 RNAi	8hr	worm5
2.50412	mex-6 RNAi	8hr	worm5
1.62694	mex-6 RNAi	8hr	worm5
1.82141	mex-6 RNAi	8hr	worm5
2.16685	mex-6 RNAi	8hr	worm5
0.461598	mex-6 RNAi	8hr	worm5
0.98544	mex-6 RNAi	8hr	worm5
0.494215	mex-6 RNAi	8hr	worm5
1.2003	mex-6 RNAi	8hr	worm5
0.331451	mex-6 RNAi	8hr	worm5
1.71715	mex-6 RNAi	8hr	worm5
1.34155	mex-6 RNAi	8hr	worm5
0.426899	mex-6 RNAi	8hr	worm5
0.945937	mex-6 RNAi	8hr	worm5
1.27696	mex-6 RNAi	8hr	worm5
2.18382	mex-6 RNAi	8hr	worm5
2.5134	mex-6 RNAi	8hr	worm5
1.4385	mex-6 RNAi	8hr	worm5
0.980048	mex-6 RNAi	8hr	worm5
1.83876	mex-6 RNAi	8hr	worm5
0.847926	mex-6 RNAi	8hr	worm5
1.89951	mex-6 RNAi	8hr	worm5
0.517382	mex-6 RNAi	8hr	worm5
0.715111	mex-6 RNAi	8hr	worm5
1.16902	mex-6 RNAi	8hr	worm5
0.517596	mex-6 RNAi	8hr	worm5
1.35447	mex-6 RNAi	8hr	worm5
0.724773	mex-6 RNAi	8hr	worm5
0.403037	mex-6 RNAi	8hr	worm5
1.86892	mex-6 RNAi	8hr	worm5
2.50241	mex-6 RNAi	8hr	worm5
0.304654	mex-6 RNAi	8hr	worm5
1.39029	mex-6 RNAi	8hr	worm5
2.40584	mex-6 RNAi	8hr	worm5
0.61251	mex-6 RNAi	8hr	worm5
1.13059	mex-6 RNAi	8hr	worm5
0.562918	mex-6 RNAi	8hr	worm5
0.6234	mex-6 RNAi	8hr	worm5
0.831645	mex-6 RNAi	8hr	worm5
0.959923	mex-6 RNAi	8hr	worm5
2.15948	mex-6 RNAi	8hr	worm5
2.56022	mex-6 RNAi	8hr	worm5
1.09429	mex-6 RNAi	8hr	worm5
1.92102	mex-6 RNAi	8hr	worm5
0.820648	mex-6 RNAi	8hr	worm5
0.88396	mex-6 RNAi	8hr	worm5
1.22806	mex-6 RNAi	8hr	worm5
1.48387	mex-6 RNAi	8hr	worm5
1.68293	mex-6 RNAi	8hr	worm5
0.928374	mex-6 RNAi	8hr	worm5
0.925749	mex-6 RNAi	8hr	worm6
0.313763	mex-6 RNAi	8hr	worm6
1.27593	mex-6 RNAi	8hr	worm6
0.28952	mex-6 RNAi	8hr	worm6
0.256681	mex-6 RNAi	8hr	worm6
0.240235	mex-6 RNAi	8hr	worm6
0.750393	mex-6 RNAi	8hr	worm6
1.75261	mex-6 RNAi	8hr	worm6
1.66899	mex-6 RNAi	8hr	worm6
0.676971	mex-6 RNAi	8hr	worm6
1.05705	mex-6 RNAi	8hr	worm6
0.403844	mex-6 RNAi	8hr	worm6
1.32303	mex-6 RNAi	8hr	worm6
1.37028	mex-6 RNAi	8hr	worm6
0.334374	mex-6 RNAi	8hr	worm6
0.643758	mex-6 RNAi	8hr	worm6
1.60496	mex-6 RNAi	8hr	worm6
2.69795	mex-6 RNAi	8hr	worm6
0.312481	mex-6 RNAi	8hr	worm6
0.289894	mex-6 RNAi	8hr	worm6
0.691442	mex-6 RNAi	8hr	worm6
1.43051	mex-6 RNAi	8hr	worm6
0.55341	mex-6 RNAi	8hr	worm6
1.75101	mex-6 RNAi	8hr	worm6
1.53651	mex-6 RNAi	8hr	worm6
1.9977	mex-6 RNAi	8hr	worm6
1.28276	mex-6 RNAi	8hr	worm6
1.05721	mex-6 RNAi	8hr	worm6
0.895099	mex-6 RNAi	8hr	worm6
1.87788	mex-6 RNAi	8hr	worm6
0.500119	mex-6 RNAi	8hr	worm6
1.38662	mex-6 RNAi	8hr	worm6
1.2983	mex-6 RNAi	8hr	worm6
1.59792	mex-6 RNAi	8hr	worm6
0.724922	mex-6 RNAi	8hr	worm6
1.28672	mex-6 RNAi	8hr	worm6
1.91995	mex-6 RNAi	8hr	worm6
0.321292	mex-6 RNAi	8hr	worm6
0.993297	mex-6 RNAi	8hr	worm6
0.78462	mex-6 RNAi	8hr	worm6
0.363315	mex-6 RNAi	8hr	worm6
0.939045	mex-6 RNAi	8hr	worm6
0.791722	mex-6 RNAi	8hr	worm6
0.555973	mex-6 RNAi	8hr	worm6
2.38675	mex-6 RNAi	8hr	worm6
1.34737	mex-6 RNAi	8hr	worm6
1.81311	mex-6 RNAi	8hr	worm6
0.623734	mex-6 RNAi	8hr	worm6
0.360752	mex-6 RNAi	8hr	worm6
0.329355	mex-6 RNAi	8hr	worm6
0.685782	mex-6 RNAi	8hr	worm6
1.1536	mex-6 RNAi	8hr	worm6
2.69427	mex-6 RNAi	8hr	worm6
1.33563	mex-6 RNAi	8hr	worm6
0.329835	mex-6 RNAi	8hr	worm6
0.655292	mex-6 RNAi	8hr	worm6
1.51947	mex-6 RNAi	8hr	worm6
0.963341	mex-6 RNAi	8hr	worm6
1.6181	mex-6 RNAi	8hr	worm6
1.40451	mex-6 RNAi	8hr	worm6
1.37835	mex-6 RNAi	8hr	worm6
2.67926	mex-6 RNAi	8hr	worm6
1.96305	mex-6 RNAi	8hr	worm6
0.627098	mex-6 RNAi	8hr	worm6
0.259511	mex-6 RNAi	8hr	worm6
1.18836	mex-6 RNAi	8hr	worm6
0.232919	mex-6 RNAi	8hr	worm6
1.28351	mex-6 RNAi	8hr	worm6
0.688185	mex-6 RNAi	8hr	worm6
0.338913	mex-6 RNAi	8hr	worm6
0.772125	mex-6 RNAi	8hr	worm6
0.34799	mex-6 RNAi	8hr	worm6
0.494673	mex-6 RNAi	8hr	worm6
0.701908	mex-6 RNAi	8hr	worm6
1.53304	mex-6 RNAi	8hr	worm6
1.57175	mex-6 RNAi	8hr	worm6
1.22552	mex-6 RNAi	8hr	worm6
1.97186	mex-6 RNAi	8hr	worm6
0.454037	mex-6 RNAi	8hr	worm6
1.78295	Control RNAi	24hr	worm1
0.400526	Control RNAi	24hr	worm1
0.394841	Control RNAi	24hr	worm1
0.611279	Control RNAi	24hr	worm1
0.496607	Control RNAi	24hr	worm1
1.80496	Control RNAi	24hr	worm1
0.558406	Control RNAi	24hr	worm1
1.62621	Control RNAi	24hr	worm1
0.94182	Control RNAi	24hr	worm1
0.460278	Control RNAi	24hr	worm1
0.807477	Control RNAi	24hr	worm1
0.556587	Control RNAi	24hr	worm1
2.02043	Control RNAi	24hr	worm1
1.87903	Control RNAi	24hr	worm1
0.356409	Control RNAi	24hr	worm1
0.99799	Control RNAi	24hr	worm1
0.410703	Control RNAi	24hr	worm1
0.497289	Control RNAi	24hr	worm1
2.17296	Control RNAi	24hr	worm1
2.56507	Control RNAi	24hr	worm1
0.860464	Control RNAi	24hr	worm1
1.96465	Control RNAi	24hr	worm1
0.59826	Control RNAi	24hr	worm1
0.750795	Control RNAi	24hr	worm1
2.25148	Control RNAi	24hr	worm1
2.81511	Control RNAi	24hr	worm1
1.32512	Control RNAi	24hr	worm1
2.54375	Control RNAi	24hr	worm1
0.572619	Control RNAi	24hr	worm1
1.68005	Control RNAi	24hr	worm1
0.836301	Control RNAi	24hr	worm1
1.55901	Control RNAi	24hr	worm1
0.72362	Control RNAi	24hr	worm1
0.731522	Control RNAi	24hr	worm1
1.97819	Control RNAi	24hr	worm1
2.36529	Control RNAi	24hr	worm1
1.21693	Control RNAi	24hr	worm1
1.01397	Control RNAi	24hr	worm1
1.09896	Control RNAi	24hr	worm1
0.400242	Control RNAi	24hr	worm1
2.54682	Control RNAi	24hr	worm1
1.71843	Control RNAi	24hr	worm1
0.569776	Control RNAi	24hr	worm1
2.37496	Control RNAi	24hr	worm1
0.903899	Control RNAi	24hr	worm1
0.306094	Control RNAi	24hr	worm1
1.6249	Control RNAi	24hr	worm1
0.627482	Control RNAi	24hr	worm1
1.78449	Control RNAi	24hr	worm1
2.26529	Control RNAi	24hr	worm1
1.21937	Control RNAi	24hr	worm1
0.690133	Control RNAi	24hr	worm1
0.729987	Control RNAi	24hr	worm1
0.705938	Control RNAi	24hr	worm1
1.53451	Control RNAi	24hr	worm1
1.08986	Control RNAi	24hr	worm1
1.64497	Control RNAi	24hr	worm1
1.78676	Control RNAi	24hr	worm1
2.12339	Control RNAi	24hr	worm1
0.905207	Control RNAi	24hr	worm1
1.53707	Control RNAi	24hr	worm1
1.31955	Control RNAi	24hr	worm1
1.6083	Control RNAi	24hr	worm1
0.670405	Control RNAi	24hr	worm1
1.84202	Control RNAi	24hr	worm1
1.79188	Control RNAi	24hr	worm1
0.711624	Control RNAi	24hr	worm1
0.845682	Control RNAi	24hr	worm1
1.10351	Control RNAi	24hr	worm1
1.4884	Control RNAi	24hr	worm1
2.05823	Control RNAi	24hr	worm1
2.60561	Control RNAi	24hr	worm1
0.447397	Control RNAi	24hr	worm2
1.37329	Control RNAi	24hr	worm2
2.01126	Control RNAi	24hr	worm2
0.749117	Control RNAi	24hr	worm2
1.52808	Control RNAi	24hr	worm2
0.775054	Control RNAi	24hr	worm2
1.47683	Control RNAi	24hr	worm2
2.23954	Control RNAi	24hr	worm2
2.04438	Control RNAi	24hr	worm2
0.637502	Control RNAi	24hr	worm2
0.474585	Control RNAi	24hr	worm2
0.319428	Control RNAi	24hr	worm2
2.32506	Control RNAi	24hr	worm2
2.2761	Control RNAi	24hr	worm2
1.60303	Control RNAi	24hr	worm2
1.48355	Control RNAi	24hr	worm2
0.612398	Control RNAi	24hr	worm2
1.75724	Control RNAi	24hr	worm2
1.22933	Control RNAi	24hr	worm2
1.61516	Control RNAi	24hr	worm2
0.360157	Control RNAi	24hr	worm2
1.85464	Control RNAi	24hr	worm2
1.05787	Control RNAi	24hr	worm2
0.547345	Control RNAi	24hr	worm2
1.69308	Control RNAi	24hr	worm2
0.922711	Control RNAi	24hr	worm2
2.40844	Control RNAi	24hr	worm2
1.69167	Control RNAi	24hr	worm2
0.472033	Control RNAi	24hr	worm2
0.356095	Control RNAi	24hr	worm2
0.555939	Control RNAi	24hr	worm2
0.398126	Control RNAi	24hr	worm2
0.468126	Control RNAi	24hr	worm2
1.23532	Control RNAi	24hr	worm2
0.759377	Control RNAi	24hr	worm2
0.727867	Control RNAi	24hr	worm2
1.67516	Control RNAi	24hr	worm2
0.850002	Control RNAi	24hr	worm2
0.266199	Control RNAi	24hr	worm2
0.36047	Control RNAi	24hr	worm2
1.01542	Control RNAi	24hr	worm2
2.35865	Control RNAi	24hr	worm2
0.985003	Control RNAi	24hr	worm2
2.3323	Control RNAi	24hr	worm2
0.920003	Control RNAi	24hr	worm2
1.46422	Control RNAi	24hr	worm2
1.32177	Control RNAi	24hr	worm2
1.06516	Control RNAi	24hr	worm2
0.293282	Control RNAi	24hr	worm2
2.25626	Control RNAi	24hr	worm2
0.353803	Control RNAi	24hr	worm2
1.82568	Control RNAi	24hr	worm2
0.672241	Control RNAi	24hr	worm2
0.410939	Control RNAi	24hr	worm2
0.384949	Control RNAi	24hr	worm2
0.541199	Control RNAi	24hr	worm2
1.57214	Control RNAi	24hr	worm2
1.21756	Control RNAi	24hr	worm2
2.04985	Control RNAi	24hr	worm2
1.6911	Control RNAi	24hr	worm2
2.18719	Control RNAi	24hr	worm2
1.41792	Control RNAi	24hr	worm2
1.26068	Control RNAi	24hr	worm2
1.00761	Control RNAi	24hr	worm2
1.58724	Control RNAi	24hr	worm2
0.463283	Control RNAi	24hr	worm2
1.27969	Control RNAi	24hr	worm2
1.34547	Control RNAi	24hr	worm2
2.31798	Control RNAi	24hr	worm2
0.525054	Control RNAi	24hr	worm2
1.32292	Control RNAi	24hr	worm2
0.391407	Control RNAi	24hr	worm2
1.43995	Control RNAi	24hr	worm2
0.779013	Control RNAi	24hr	worm2
2.35339	Control RNAi	24hr	worm2
0.510574	Control RNAi	24hr	worm2
0.667346	Control RNAi	24hr	worm2
1.89938	Control RNAi	24hr	worm2
2.08626	Control RNAi	24hr	worm2
1.3111	Control RNAi	24hr	worm2
0.927096	Control RNAi	24hr	worm3
1.77944	Control RNAi	24hr	worm3
1.95837	Control RNAi	24hr	worm3
0.368971	Control RNAi	24hr	worm3
0.633467	Control RNAi	24hr	worm3
0.9307	Control RNAi	24hr	worm3
0.44585	Control RNAi	24hr	worm3
1.55524	Control RNAi	24hr	worm3
0.372103	Control RNAi	24hr	worm3
2.26648	Control RNAi	24hr	worm3
0.547311	Control RNAi	24hr	worm3
0.367907	Control RNAi	24hr	worm3
0.529642	Control RNAi	24hr	worm3
0.900504	Control RNAi	24hr	worm3
0.868063	Control RNAi	24hr	worm3
2.70216	Control RNAi	24hr	worm3
1.08901	Control RNAi	24hr	worm3
2.64053	Control RNAi	24hr	worm3
0.729669	Control RNAi	24hr	worm3
1.06106	Control RNAi	24hr	worm3
1.0711	Control RNAi	24hr	worm3
1.47364	Control RNAi	24hr	worm3
0.591157	Control RNAi	24hr	worm3
0.394321	Control RNAi	24hr	worm3
0.697937	Control RNAi	24hr	worm3
2.30223	Control RNAi	24hr	worm3
0.688245	Control RNAi	24hr	worm3
0.752183	Control RNAi	24hr	worm3
0.35213	Control RNAi	24hr	worm3
0.356621	Control RNAi	24hr	worm3
0.310529	Control RNAi	24hr	worm3
1.13906	Control RNAi	24hr	worm3
0.638431	Control RNAi	24hr	worm3
0.889277	Control RNAi	24hr	worm3
0.853349	Control RNAi	24hr	worm3
1.09657	Control RNAi	24hr	worm3
0.691318	Control RNAi	24hr	worm3
0.401472	Control RNAi	24hr	worm3
0.891818	Control RNAi	24hr	worm3
0.888331	Control RNAi	24hr	worm3
0.265087	Control RNAi	24hr	worm3
0.535433	Control RNAi	24hr	worm3
0.322879	Control RNAi	24hr	worm3
0.50961	Control RNAi	24hr	worm3
0.304147	Control RNAi	24hr	worm3
0.972597	Control RNAi	24hr	worm3
0.404899	Control RNAi	24hr	worm3
1.12606	Control RNAi	24hr	worm3
0.66059	Control RNAi	24hr	worm3
0.291147	Control RNAi	24hr	worm3
0.408681	Control RNAi	24hr	worm3
1.12535	Control RNAi	24hr	worm3
0.836685	Control RNAi	24hr	worm3
0.524501	Control RNAi	24hr	worm3
0.629922	Control RNAi	24hr	worm3
0.345452	Control RNAi	24hr	worm3
0.428063	Control RNAi	24hr	worm3
2.0408	Control RNAi	24hr	worm3
0.706462	mex-6 RNAi	24hr	worm4
1.47989	mex-6 RNAi	24hr	worm4
1.12523	mex-6 RNAi	24hr	worm4
2.11739	mex-6 RNAi	24hr	worm4
2.51912	mex-6 RNAi	24hr	worm4
1.9783	mex-6 RNAi	24hr	worm4
0.520913	mex-6 RNAi	24hr	worm4
1.14672	mex-6 RNAi	24hr	worm4
1.08741	mex-6 RNAi	24hr	worm4
1.39439	mex-6 RNAi	24hr	worm4
1.20313	mex-6 RNAi	24hr	worm4
1.5243	mex-6 RNAi	24hr	worm4
2.25471	mex-6 RNAi	24hr	worm4
0.49437	mex-6 RNAi	24hr	worm4
0.851378	mex-6 RNAi	24hr	worm4
1.08225	mex-6 RNAi	24hr	worm4
1.23927	mex-6 RNAi	24hr	worm4
0.250273	mex-6 RNAi	24hr	worm4
0.827949	mex-6 RNAi	24hr	worm4
0.535717	mex-6 RNAi	24hr	worm4
2.56552	mex-6 RNAi	24hr	worm4
1.86089	mex-6 RNAi	24hr	worm4
1.40302	mex-6 RNAi	24hr	worm4
0.837851	mex-6 RNAi	24hr	worm4
1.94665	mex-6 RNAi	24hr	worm4
0.806204	mex-6 RNAi	24hr	worm4
1.74523	mex-6 RNAi	24hr	worm4
1.40802	mex-6 RNAi	24hr	worm4
0.806765	mex-6 RNAi	24hr	worm4
2.06329	mex-6 RNAi	24hr	worm4
1.37888	mex-6 RNAi	24hr	worm4
0.161353	mex-6 RNAi	24hr	worm4
0.119853	mex-6 RNAi	24hr	worm4
0.579462	mex-6 RNAi	24hr	worm4
2.05446	mex-6 RNAi	24hr	worm4
1.59352	mex-6 RNAi	24hr	worm4
1.24054	mex-6 RNAi	24hr	worm4
0.93938	mex-6 RNAi	24hr	worm4
0.800231	mex-6 RNAi	24hr	worm4
0.728258	mex-6 RNAi	24hr	worm4
0.798802	mex-6 RNAi	24hr	worm4
2.04139	mex-6 RNAi	24hr	worm4
0.430972	mex-6 RNAi	24hr	worm4
2.63958	mex-6 RNAi	24hr	worm4
0.248538	mex-6 RNAi	24hr	worm4
0.666443	mex-6 RNAi	24hr	worm4
0.145223	mex-6 RNAi	24hr	worm4
0.904771	mex-6 RNAi	24hr	worm4
1.16821	mex-6 RNAi	24hr	worm4
1.13136	mex-6 RNAi	24hr	worm4
1.57218	mex-6 RNAi	24hr	worm4
1.32814	mex-6 RNAi	24hr	worm4
1.34309	mex-6 RNAi	24hr	worm4
1.89121	mex-6 RNAi	24hr	worm4
1.56218	mex-6 RNAi	24hr	worm4
1.5118	mex-6 RNAi	24hr	worm4
1.72644	mex-6 RNAi	24hr	worm4
0.405705	mex-6 RNAi	24hr	worm4
1.56097	mex-6 RNAi	24hr	worm5
0.208658	mex-6 RNAi	24hr	worm5
1.59787	mex-6 RNAi	24hr	worm5
0.755353	mex-6 RNAi	24hr	worm5
0.417799	mex-6 RNAi	24hr	worm5
0.656656	mex-6 RNAi	24hr	worm5
0.631231	mex-6 RNAi	24hr	worm5
0.60704	mex-6 RNAi	24hr	worm5
0.805399	mex-6 RNAi	24hr	worm5
0.492036	mex-6 RNAi	24hr	worm5
1.42354	mex-6 RNAi	24hr	worm5
2.88136	mex-6 RNAi	24hr	worm5
0.8032	mex-6 RNAi	24hr	worm5
1.00108	mex-6 RNAi	24hr	worm5
0.835544	mex-6 RNAi	24hr	worm5
0.272597	mex-6 RNAi	24hr	worm5
0.413776	mex-6 RNAi	24hr	worm5
0.997965	mex-6 RNAi	24hr	worm5
0.196321	mex-6 RNAi	24hr	worm5
0.637078	mex-6 RNAi	24hr	worm5
0.745913	mex-6 RNAi	24hr	worm5
0.22947	mex-6 RNAi	24hr	worm5
0.974954	mex-6 RNAi	24hr	worm5
0.449071	mex-6 RNAi	24hr	worm5
1.13931	mex-6 RNAi	24hr	worm5
0.9329	mex-6 RNAi	24hr	worm5
0.965352	mex-6 RNAi	24hr	worm5
2.23645	mex-6 RNAi	24hr	worm5
1.33091	mex-6 RNAi	24hr	worm5
0.705737	mex-6 RNAi	24hr	worm5
0.267018	mex-6 RNAi	24hr	worm5
0.291102	mex-6 RNAi	24hr	worm5
0.859575	mex-6 RNAi	24hr	worm5
0.638258	mex-6 RNAi	24hr	worm5
0.915146	mex-6 RNAi	24hr	worm5
0.939444	mex-6 RNAi	24hr	worm5
0.290727	mex-6 RNAi	24hr	worm5
0.221103	mex-6 RNAi	24hr	worm5
0.588373	mex-6 RNAi	24hr	worm5
1.23334	mex-6 RNAi	24hr	worm5
0.85818	mex-6 RNAi	24hr	worm5
1.40879	mex-6 RNAi	24hr	worm5
0.419676	mex-6 RNAi	24hr	worm5
2.03224	mex-6 RNAi	24hr	worm5
0.461569	mex-6 RNAi	24hr	worm5
0.260528	mex-6 RNAi	24hr	worm5
0.643193	mex-6 RNAi	24hr	worm5
0.229792	mex-6 RNAi	24hr	worm5
1.14279	mex-6 RNAi	24hr	worm5
0.425201	mex-6 RNAi	24hr	worm5
0.477446	mex-6 RNAi	24hr	worm5
0.413401	mex-6 RNAi	24hr	worm5
0.66658	mex-6 RNAi	24hr	worm5
0.637829	mex-6 RNAi	24hr	worm5
1.16967	mex-6 RNAi	24hr	worm5
0.284236	mex-6 RNAi	24hr	worm5
1.24642	mex-6 RNAi	24hr	worm5
1.18876	mex-6 RNAi	24hr	worm5
0.364106	mex-6 RNAi	24hr	worm5
1.29996	mex-6 RNAi	24hr	worm5
0.823797	mex-6 RNAi	24hr	worm5
1.61616	mex-6 RNAi	24hr	worm5
1.24551	mex-6 RNAi	24hr	worm5
0.537576	mex-6 RNAi	24hr	worm5
1.12053	mex-6 RNAi	24hr	worm6
1.71056	mex-6 RNAi	24hr	worm6
1.87076	mex-6 RNAi	24hr	worm6
2.03089	mex-6 RNAi	24hr	worm6
0.415784	mex-6 RNAi	24hr	worm6
2.28888	mex-6 RNAi	24hr	worm6
0.860999	mex-6 RNAi	24hr	worm6
1.48755	mex-6 RNAi	24hr	worm6
0.802203	mex-6 RNAi	24hr	worm6
0.892303	mex-6 RNAi	24hr	worm6
1.42561	mex-6 RNAi	24hr	worm6
1.6915	mex-6 RNAi	24hr	worm6
0.762337	mex-6 RNAi	24hr	worm6
0.590432	mex-6 RNAi	24hr	worm6
1.65444	mex-6 RNAi	24hr	worm6
2.27798	mex-6 RNAi	24hr	worm6
1.55658	mex-6 RNAi	24hr	worm6
1.32869	mex-6 RNAi	24hr	worm6
2.13858	mex-6 RNAi	24hr	worm6
1.52889	mex-6 RNAi	24hr	worm6
0.533843	mex-6 RNAi	24hr	worm6
1.99263	mex-6 RNAi	24hr	worm6
1.95899	mex-6 RNAi	24hr	worm6
2.06574	mex-6 RNAi	24hr	worm6
1.42922	mex-6 RNAi	24hr	worm6
1.56327	mex-6 RNAi	24hr	worm6
0.860798	mex-6 RNAi	24hr	worm6
0.552037	mex-6 RNAi	24hr	worm6
0.506419	mex-6 RNAi	24hr	worm6
0.86548	mex-6 RNAi	24hr	worm6
2.46453	mex-6 RNAi	24hr	worm6
1.36541	mex-6 RNAi	24hr	worm6
0.639528	mex-6 RNAi	24hr	worm6
1.75932	mex-6 RNAi	24hr	worm6
1.42327	mex-6 RNAi	24hr	worm6
0.842403	mex-6 RNAi	24hr	worm6
2.08975	mex-6 RNAi	24hr	worm6
2.2543	mex-6 RNAi	24hr	worm6
1.14086	mex-6 RNAi	24hr	worm6
1.87511	mex-6 RNAi	24hr	worm6
1.81832	mex-6 RNAi	24hr	worm6
0.434513	mex-6 RNAi	24hr	worm6
1.17591	mex-6 RNAi	24hr	worm6
1.56708	mex-6 RNAi	24hr	worm6
0.243477	mex-6 RNAi	24hr	worm6
0.449094	mex-6 RNAi	24hr	worm6
0.680598	mex-6 RNAi	24hr	worm6
2.00634	mex-6 RNAi	24hr	worm6
0.905814	mex-6 RNAi	24hr	worm6
0.237791	mex-6 RNAi	24hr	worm6
2.20467	mex-6 RNAi	24hr	worm6
1.56019	mex-6 RNAi	24hr	worm6
0.47973	mex-6 RNAi	24hr	worm6
0.688959	mex-6 RNAi	24hr	worm6
0.777655	mex-6 RNAi	24hr	worm6
0.732705	mex-6 RNAi	24hr	worm6
0.449429	mex-6 RNAi	24hr	worm6
0.827286	mex-6 RNAi	24hr	worm6
0.885212	mex-6 RNAi	24hr	worm6
1.97116	mex-6 RNAi	24hr	worm6
0.503676	mex-6 RNAi	24hr	worm6
2.54748	mex-6 RNAi	24hr	worm6
1.90454	mex-6 RNAi	24hr	worm6
0.914844	mex-6 RNAi	24hr	worm6
1.39718	mex-6 RNAi	24hr	worm6
0.666418	mex-6 RNAi	24hr	worm6
0.516681	Control RNAi	F1	worm1
0.363489	Control RNAi	F1	worm1
0.242899	Control RNAi	F1	worm1
0.287968	Control RNAi	F1	worm1
0.446964	Control RNAi	F1	worm1
0.342352	Control RNAi	F1	worm1
0.32143	Control RNAi	F1	worm1
1.07263	Control RNAi	F1	worm1
0.33576	Control RNAi	F1	worm1
0.272277	Control RNAi	F1	worm1
1.28092	Control RNAi	F1	worm1
0.490313	Control RNAi	F1	worm1
0.634404	Control RNAi	F1	worm1
0.410636	Control RNAi	F1	worm1
0.226419	Control RNAi	F1	worm1
0.345075	Control RNAi	F1	worm1
2.0554	Control RNAi	F1	worm1
0.272492	Control RNAi	F1	worm1
1.09727	Control RNAi	F1	worm1
1.46334	Control RNAi	F1	worm1
0.38219	Control RNAi	F1	worm1
1.75153	Control RNAi	F1	worm1
0.637987	Control RNAi	F1	worm1
1.54144	Control RNAi	F1	worm1
0.956264	Control RNAi	F1	worm1
1.05923	Control RNAi	F1	worm1
0.598149	Control RNAi	F1	worm1
1.26594	Control RNAi	F1	worm1
0.372087	Control RNAi	F1	worm1
1.32269	Control RNAi	F1	worm1
1.12164	Control RNAi	F1	worm1
0.97604	Control RNAi	F1	worm1
1.14371	Control RNAi	F1	worm1
1.37965	Control RNAi	F1	worm1
1.07965	Control RNAi	F1	worm1
0.899444	Control RNAi	F1	worm1
0.298	Control RNAi	F1	worm1
0.828294	Control RNAi	F1	worm1
1.0181	Control RNAi	F1	worm1
0.464948	Control RNAi	F1	worm1
1.5183	Control RNAi	F1	worm1
0.751985	Control RNAi	F1	worm1
1.03823	Control RNAi	F1	worm1
0.832378	Control RNAi	F1	worm1
0.25551	Control RNAi	F1	worm1
1.56795	Control RNAi	F1	worm1
0.983205	Control RNAi	F1	worm1
1.20468	Control RNAi	F1	worm1
0.592488	Control RNAi	F1	worm1
0.354031	Control RNAi	F1	worm1
1.05149	Control RNAi	F1	worm1
0.953613	Control RNAi	F1	worm1
0.883681	Control RNAi	F1	worm1
1.44715	Control RNAi	F1	worm1
0.316916	Control RNAi	F1	worm1
0.544482	Control RNAi	F1	worm1
0.558884	Control RNAi	F1	worm1
0.655757	Control RNAi	F1	worm1
1.25799	Control RNAi	F1	worm1
1.73218	Control RNAi	F1	worm1
0.953613	Control RNAi	F1	worm1
1.15904	Control RNAi	F1	worm1
0.358545	Control RNAi	F1	worm1
1.82411	Control RNAi	F1	worm1
0.562968	Control RNAi	F1	worm1
0.53789	Control RNAi	F1	worm1
0.365639	Control RNAi	F1	worm1
0.875226	Control RNAi	F1	worm1
0.725474	Control RNAi	F1	worm1
0.405047	Control RNAi	F1	worm1
0.339414	Control RNAi	F1	worm1
0.663638	Control RNAi	F1	worm1
0.716661	Control RNAi	F1	worm1
0.98385	Control RNAi	F1	worm1
1.4387	Control RNAi	F1	worm1
1.19895	Control RNAi	F1	worm1
0.79039	Control RNAi	F1	worm1
0.387564	Control RNAi	F1	worm1
1.02584	Control RNAi	F1	worm1
1.65838	Control RNAi	F1	worm1
0.56089	Control RNAi	F1	worm1
0.346436	Control RNAi	F1	worm1
0.330243	Control RNAi	F1	worm1
0.313548	Control RNAi	F1	worm1
1.08538	Control RNAi	F1	worm1
0.969305	Control RNAi	F1	worm1
1.17817	Control RNAi	F1	worm1
1.38209	Control RNAi	F1	worm1
0.859033	Control RNAi	F1	worm1
0.555803	Control RNAi	F1	worm1
0.370583	Control RNAi	F1	worm1
0.892422	Control RNAi	F1	worm1
0.827506	Control RNAi	F1	worm1
1.07327	Control RNAi	F1	worm1
0.510375	Control RNAi	F1	worm1
0.724112	Control RNAi	F1	worm1
0.684991	Control RNAi	F1	worm1
1.59239	Control RNAi	F1	worm1
0.379969	Control RNAi	F1	worm1
1.17638	Control RNAi	F1	worm1
0.68929	Control RNAi	F1	worm1
1.09384	Control RNAi	F1	worm1
1.09892	Control RNAi	F1	worm1
0.245622	Control RNAi	F1	worm1
1.25899	Control RNAi	F1	worm1
0.528933	Control RNAi	F1	worm1
0.278869	Control RNAi	F1	worm1
0.473045	Control RNAi	F1	worm1
1.28636	Control RNAi	F1	worm1
0.691726	Control RNAi	F1	worm1
0.292267	Control RNAi	F1	worm1
0.651887	Control RNAi	F1	worm1
0.285604	Control RNAi	F1	worm1
0.593348	Control RNAi	F1	worm1
0.52793	Control RNAi	F1	worm1
0.626881	Control RNAi	F1	worm1
0.212447	Control RNAi	F1	worm1
0.421101	Control RNAi	F1	worm2
0.404913	Control RNAi	F1	worm2
0.461642	Control RNAi	F1	worm2
1.95465	Control RNAi	F1	worm2
0.399541	Control RNAi	F1	worm2
1.10429	Control RNAi	F1	worm2
1.60891	Control RNAi	F1	worm2
1.26488	Control RNAi	F1	worm2
0.471383	Control RNAi	F1	worm2
1.14447	Control RNAi	F1	worm2
1.11288	Control RNAi	F1	worm2
1.00859	Control RNAi	F1	worm2
0.959241	Control RNAi	F1	worm2
0.413436	Control RNAi	F1	worm2
0.661484	Control RNAi	F1	worm2
1.19475	Control RNAi	F1	worm2
1.46608	Control RNAi	F1	worm2
1.39854	Control RNAi	F1	worm2
2.22741	Control RNAi	F1	worm2
1.04426	Control RNAi	F1	worm2
3.07105	Control RNAi	F1	worm2
2.02471	Control RNAi	F1	worm2
1.42934	Control RNAi	F1	worm2
2.18544	Control RNAi	F1	worm2
0.837259	Control RNAi	F1	worm2
1.88295	Control RNAi	F1	worm2
1.3764	Control RNAi	F1	worm2
1.71635	Control RNAi	F1	worm2
0.631973	Control RNAi	F1	worm2
0.51522	Control RNAi	F1	worm2
0.988967	Control RNAi	F1	worm2
1.3345	Control RNAi	F1	worm2
1.06983	Control RNAi	F1	worm2
0.810183	Control RNAi	F1	worm2
1.04219	Control RNAi	F1	worm2
1.6541	Control RNAi	F1	worm2
1.18129	Control RNAi	F1	worm2
0.690708	Control RNAi	F1	worm2
2.14812	Control RNAi	F1	worm2
1.68548	Control RNAi	F1	worm2
0.404626	Control RNAi	F1	worm2
1.51844	Control RNAi	F1	worm2
0.31373	Control RNAi	F1	worm2
1.78619	Control RNAi	F1	worm2
1.69443	Control RNAi	F1	worm2
1.42618	Control RNAi	F1	worm2
0.316452	Control RNAi	F1	worm2
2.01353	Control RNAi	F1	worm2
0.68025	Control RNAi	F1	worm2
1.51507	Control RNAi	F1	worm2
1.58219	Control RNAi	F1	worm2
1.51636	Control RNAi	F1	worm2
0.928369	Control RNAi	F1	worm2
2.39216	Control RNAi	F1	worm2
0.427046	Control RNAi	F1	worm2
0.383496	Control RNAi	F1	worm2
2.66828	Control RNAi	F1	worm2
1.09927	Control RNAi	F1	worm2
0.305636	Control RNAi	F1	worm2
1.04613	Control RNAi	F1	worm2
0.303058	Control RNAi	F1	worm2
0.307714	Control RNAi	F1	worm2
0.415155	Control RNAi	F1	worm2
0.940904	Control RNAi	F1	worm2
1.39488	Control RNAi	F1	worm2
1.44137	Control RNAi	F1	worm2
1.05479	Control RNAi	F1	worm2
1.36079	Control RNAi	F1	worm2
0.981661	Control RNAi	F1	worm2
0.488144	Control RNAi	F1	worm2
0.458347	Control RNAi	F1	worm2
1.08115	Control RNAi	F1	worm2
1.78934	Control RNAi	F1	worm2
1.82651	Control RNAi	F1	worm2
2.13036	Control RNAi	F1	worm2
0.963682	Control RNAi	F1	worm2
1.94678	Control RNAi	F1	worm2
1.39503	Control RNAi	F1	worm2
1.362	Control RNAi	F1	worm2
0.620656	Control RNAi	F1	worm2
0.43428	Control RNAi	F1	worm2
1.6357	Control RNAi	F1	worm2
0.990184	Control RNAi	F1	worm2
0.769069	Control RNAi	F1	worm2
0.431773	Control RNAi	F1	worm2
0.589355	Control RNAi	F1	worm2
1.20048	Control RNAi	F1	worm2
1.19246	Control RNAi	F1	worm2
1.55289	Control RNAi	F1	worm2
0.436286	Control RNAi	F1	worm2
0.409783	Control RNAi	F1	worm2
0.426902	Control RNAi	F1	worm2
0.332177	Control RNAi	F1	worm3
1.9434	Control RNAi	F1	worm3
0.379685	Control RNAi	F1	worm3
0.37661	Control RNAi	F1	worm3
0.489079	Control RNAi	F1	worm3
2.66133	Control RNAi	F1	worm3
2.17879	Control RNAi	F1	worm3
0.513371	Control RNAi	F1	worm3
0.460635	Control RNAi	F1	worm3
0.668889	Control RNAi	F1	worm3
0.355624	Control RNAi	F1	worm3
0.419045	Control RNAi	F1	worm3
0.80588	Control RNAi	F1	worm3
1.725	Control RNAi	F1	worm3
1.19794	Control RNAi	F1	worm3
0.483851	Control RNAi	F1	worm3
1.67349	Control RNAi	F1	worm3
0.410282	Control RNAi	F1	worm3
0.792658	Control RNAi	F1	worm3
0.397982	Control RNAi	F1	worm3
0.539355	Control RNAi	F1	worm3
2.48314	Control RNAi	F1	worm3
2.02135	Control RNAi	F1	worm3
1.04196	Control RNAi	F1	worm3
1.53542	Control RNAi	F1	worm3
1.65312	Control RNAi	F1	worm3
0.84132	Control RNAi	F1	worm3
1.37714	Control RNAi	F1	worm3
1.51121	Control RNAi	F1	worm3
0.562955	Control RNAi	F1	worm3
0.470014	Control RNAi	F1	worm3
1.06403	Control RNAi	F1	worm3
1.23853	Control RNAi	F1	worm3
1.56825	Control RNAi	F1	worm3
0.784125	Control RNAi	F1	worm3
1.70955	Control RNAi	F1	worm3
2.60422	Control RNAi	F1	worm3
1.19072	Control RNAi	F1	worm3
1.07971	Control RNAi	F1	worm3
1.51305	Control RNAi	F1	worm3
0.931033	Control RNAi	F1	worm3
1.96369	Control RNAi	F1	worm3
0.403055	Control RNAi	F1	worm3
2.18556	Control RNAi	F1	worm3
1.82055	Control RNAi	F1	worm3
1.41265	Control RNAi	F1	worm3
2.2539	Control RNAi	F1	worm3
0.982308	Control RNAi	F1	worm3
2.11014	Control RNAi	F1	worm3
1.83378	Control RNAi	F1	worm3
2.26443	Control RNAi	F1	worm3
0.883063	Control RNAi	F1	worm3
1.1951	Control RNAi	F1	worm3
1.70132	Control RNAi	F1	worm3
1.55618	Control RNAi	F1	worm3
1.72738	Control RNAi	F1	worm3
0.949713	Control RNAi	F1	worm3
0.821255	Control RNAi	F1	worm3
0.380762	Control RNAi	F1	worm3
2.32808	Control RNAi	F1	worm3
1.92564	Control RNAi	F1	worm3
1.01267	Control RNAi	F1	worm3
1.47861	Control RNAi	F1	worm3
1.00299	Control RNAi	F1	worm3
0.946177	Control RNAi	F1	worm3
0.869687	Control RNAi	F1	worm3
0.907663	Control RNAi	F1	worm3
0.884447	Control RNAi	F1	worm3
1.24099	Control RNAi	F1	worm3
1.09339	Control RNAi	F1	worm3
1.79457	Control RNAi	F1	worm3
0.271369	Control RNAi	F1	worm3
2.09776	Control RNAi	F1	worm3
0.336482	Control RNAi	F1	worm3
0.239773	Control RNAi	F1	worm3
1.29627	Control RNAi	F1	worm3
1.68418	Control RNAi	F1	worm3
0.728621	Control RNAi	F1	worm3
0.634065	Control RNAi	F1	worm3
0.270677	Control RNAi	F1	worm3
2.02927	Control RNAi	F1	worm3
0.331485	Control RNAi	F1	worm3
1.4391	Control RNAi	F1	worm3
0.372075	Control RNAi	F1	worm3
0.521212	Control RNAi	F1	worm3
0.447797	Control RNAi	F1	worm3
0.356162	Control RNAi	F1	worm3
0.997453	Control RNAi	F1	worm3
0.331639	Control RNAi	F1	worm3
0.298352	Control RNAi	F1	worm3
0.208716	Control RNAi	F1	worm3
3.42317	Control RNAi	F1	worm3
1.34508	Control RNAi	F1	worm3
1.82932	Control RNAi	F1	worm3
1.82009	Control RNAi	F1	worm3
1.07317	Control RNAi	F1	worm3
1.43664	Control RNAi	F1	worm3
1.14974	Control RNAi	F1	worm3
0.319185	Control RNAi	F1	worm3
0.940181	Control RNAi	F1	worm3
0.324335	Control RNAi	F1	worm3
1.26728	Control RNAi	F1	worm3
0.40982	Control RNAi	F1	worm3
1.44041	Control RNAi	F1	worm3
0.811338	Control RNAi	F1	worm3
0.570335	Control RNAi	F1	worm3
0.683034	Control RNAi	F1	worm3
0.527439	Control RNAi	F1	worm3
0.810239	mex-6 RNAi	F1	worm4
0.273285	mex-6 RNAi	F1	worm4
1.06969	mex-6 RNAi	F1	worm4
0.42566	mex-6 RNAi	F1	worm4
0.379991	mex-6 RNAi	F1	worm4
1.13232	mex-6 RNAi	F1	worm4
3.50812	mex-6 RNAi	F1	worm4
0.313418	mex-6 RNAi	F1	worm4
1.8371	mex-6 RNAi	F1	worm4
2.31207	mex-6 RNAi	F1	worm4
1.12752	mex-6 RNAi	F1	worm4
0.704844	mex-6 RNAi	F1	worm4
1.05067	mex-6 RNAi	F1	worm4
0.781542	mex-6 RNAi	F1	worm4
1.82246	mex-6 RNAi	F1	worm4
0.547589	mex-6 RNAi	F1	worm4
2.4541	mex-6 RNAi	F1	worm4
0.299724	mex-6 RNAi	F1	worm4
0.748328	mex-6 RNAi	F1	worm4
0.906821	mex-6 RNAi	F1	worm4
0.695885	mex-6 RNAi	F1	worm4
1.64102	mex-6 RNAi	F1	worm4
0.631279	mex-6 RNAi	F1	worm4
2.03274	mex-6 RNAi	F1	worm4
0.569294	mex-6 RNAi	F1	worm4
1.48063	mex-6 RNAi	F1	worm4
0.412986	mex-6 RNAi	F1	worm4
1.12278	mex-6 RNAi	F1	worm4
0.987889	mex-6 RNAi	F1	worm4
0.421144	mex-6 RNAi	F1	worm4
0.297612	mex-6 RNAi	F1	worm4
0.419396	mex-6 RNAi	F1	worm4
1.9607	mex-6 RNAi	F1	worm4
0.583061	mex-6 RNAi	F1	worm4
1.06102	mex-6 RNAi	F1	worm4
1.30633	mex-6 RNAi	F1	worm4
1.88553	mex-6 RNAi	F1	worm4
1.02016	mex-6 RNAi	F1	worm4
1.56061	mex-6 RNAi	F1	worm4
1.97549	mex-6 RNAi	F1	worm4
1.33117	mex-6 RNAi	F1	worm4
0.262578	mex-6 RNAi	F1	worm4
1.17326	mex-6 RNAi	F1	worm4
0.683649	mex-6 RNAi	F1	worm4
2.55964	mex-6 RNAi	F1	worm4
1.22949	mex-6 RNAi	F1	worm4
0.534478	mex-6 RNAi	F1	worm4
1.49505	mex-6 RNAi	F1	worm4
0.36404	mex-6 RNAi	F1	worm4
0.493981	mex-6 RNAi	F1	worm4
0.602071	mex-6 RNAi	F1	worm4
0.481599	mex-6 RNAi	F1	worm4
1.8068	mex-6 RNAi	F1	worm4
3.36813	mex-6 RNAi	F1	worm4
1.24042	mex-6 RNAi	F1	worm4
0.531055	mex-6 RNAi	F1	worm4
0.39871	mex-6 RNAi	F1	worm4
0.854015	mex-6 RNAi	F1	worm4
0.343937	mex-6 RNAi	F1	worm4
1.8084	mex-6 RNAi	F1	worm4
0.898227	mex-6 RNAi	F1	worm4
0.525592	mex-6 RNAi	F1	worm4
1.38354	mex-6 RNAi	F1	worm4
0.437678	mex-6 RNAi	F1	worm4
0.654295	mex-6 RNAi	F1	worm4
1.30051	mex-6 RNAi	F1	worm4
0.875064	mex-6 RNAi	F1	worm4
0.614453	mex-6 RNAi	F1	worm4
1.27705	mex-6 RNAi	F1	worm4
1.35776	mex-6 RNAi	F1	worm4
1.30502	mex-6 RNAi	F1	worm4
1.7647	mex-6 RNAi	F1	worm4
0.504324	mex-6 RNAi	F1	worm4
0.88985	mex-6 RNAi	F1	worm4
0.388659	mex-6 RNAi	F1	worm4
0.401769	mex-6 RNAi	F1	worm4
1.48012	mex-6 RNAi	F1	worm4
2.16617	mex-6 RNAi	F1	worm4
0.861521	mex-6 RNAi	F1	worm5
0.775496	mex-6 RNAi	F1	worm5
0.794798	mex-6 RNAi	F1	worm5
1.82956	mex-6 RNAi	F1	worm5
0.379527	mex-6 RNAi	F1	worm5
0.338142	mex-6 RNAi	F1	worm5
0.326466	mex-6 RNAi	F1	worm5
0.392553	mex-6 RNAi	F1	worm5
1.78524	mex-6 RNAi	F1	worm5
2.00796	mex-6 RNAi	F1	worm5
1.45694	mex-6 RNAi	F1	worm5
0.403277	mex-6 RNAi	F1	worm5
0.636887	mex-6 RNAi	F1	worm5
0.956839	mex-6 RNAi	F1	worm5
0.576201	mex-6 RNAi	F1	worm5
0.901475	mex-6 RNAi	F1	worm5
0.860488	mex-6 RNAi	F1	worm5
0.754128	mex-6 RNAi	F1	worm5
0.552847	mex-6 RNAi	F1	worm5
0.663735	mex-6 RNAi	F1	worm5
0.910292	mex-6 RNAi	F1	worm5
0.586606	mex-6 RNAi	F1	worm5
1.31214	mex-6 RNAi	F1	worm5
2.70006	mex-6 RNAi	F1	worm5
1.73122	mex-6 RNAi	F1	worm5
0.849129	mex-6 RNAi	F1	worm5
0.812193	mex-6 RNAi	F1	worm5
1.99136	mex-6 RNAi	F1	worm5
1.02086	mex-6 RNAi	F1	worm5
0.581522	mex-6 RNAi	F1	worm5
1.32675	mex-6 RNAi	F1	worm5
0.408758	mex-6 RNAi	F1	worm5
0.915217	mex-6 RNAi	F1	worm5
1.09314	mex-6 RNAi	F1	worm5
0.514085	mex-6 RNAi	F1	worm5
0.738004	mex-6 RNAi	F1	worm5
1.07233	mex-6 RNAi	F1	worm5
1.88341	mex-6 RNAi	F1	worm5
1.11245	mex-6 RNAi	F1	worm5
1.5073	mex-6 RNAi	F1	worm5
0.438783	mex-6 RNAi	F1	worm5
0.539662	mex-6 RNAi	F1	worm5
1.16273	mex-6 RNAi	F1	worm5
1.76808	mex-6 RNAi	F1	worm5
1.86793	mex-6 RNAi	F1	worm5
0.925781	mex-6 RNAi	F1	worm5
0.804886	mex-6 RNAi	F1	worm5
2.01773	mex-6 RNAi	F1	worm5
2.02496	mex-6 RNAi	F1	worm5
0.51194	mex-6 RNAi	F1	worm5
0.603049	mex-6 RNAi	F1	worm5
1.22699	mex-6 RNAi	F1	worm5
0.750157	mex-6 RNAi	F1	worm5
0.862712	mex-6 RNAi	F1	worm5
1.20769	mex-6 RNAi	F1	worm5
1.46322	mex-6 RNAi	F1	worm5
1.82035	mex-6 RNAi	F1	worm5
1.80923	mex-6 RNAi	F1	worm5
0.381195	mex-6 RNAi	F1	worm5
0.358398	mex-6 RNAi	F1	worm5
1.40198	mex-6 RNAi	F1	worm5
2.04697	mex-6 RNAi	F1	worm5
0.937458	mex-6 RNAi	F1	worm5
0.944686	mex-6 RNAi	F1	worm5
0.466823	mex-6 RNAi	F1	worm5
0.9987	mex-6 RNAi	F1	worm5
1.80239	mex-6 RNAi	F1	worm5
0.791064	mex-6 RNAi	F1	worm5
0.833799	mex-6 RNAi	F1	worm5
1.21174	mex-6 RNAi	F1	worm5
1.5722	mex-6 RNAi	F1	worm5
0.457291	mex-6 RNAi	F1	worm5
0.84484	mex-6 RNAi	F1	worm5
0.565795	mex-6 RNAi	F1	worm5
1.00736	mex-6 RNAi	F1	worm5
1.80382	mex-6 RNAi	F1	worm5
0.655474	mex-6 RNAi	F1	worm5
1.61136	mex-6 RNAi	F1	worm5
1.31738	mex-6 RNAi	F1	worm5
1.16678	mex-6 RNAi	F1	worm5
0.390965	mex-6 RNAi	F1	worm5
0.475163	mex-6 RNAi	F1	worm5
0.77907	mex-6 RNAi	F1	worm5
1.37592	mex-6 RNAi	F1	worm5
1.29165	mex-6 RNAi	F1	worm5
1.20125	mex-6 RNAi	F1	worm5
3.1197	mex-6 RNAi	F1	worm5
3.15981	mex-6 RNAi	F1	worm5
1.05605	mex-6 RNAi	F1	worm5
1.05184	mex-6 RNAi	F1	worm5
2.25722	mex-6 RNAi	F1	worm5
2.4782	mex-6 RNAi	F1	worm5
0.551656	mex-6 RNAi	F1	worm5
2.1816	mex-6 RNAi	F1	worm5
2.04069	mex-6 RNAi	F1	worm5
1.76808	mex-6 RNAi	F1	worm5
1.64131	mex-6 RNAi	F1	worm5
1.03103	mex-6 RNAi	F1	worm5
1.46989	mex-6 RNAi	F1	worm5
1.42708	mex-6 RNAi	F1	worm5
1.50087	mex-6 RNAi	F1	worm5
2.15062	mex-6 RNAi	F1	worm5
1.51676	mex-6 RNAi	F1	worm5
1.98842	mex-6 RNAi	F1	worm5
1.81526	mex-6 RNAi	F1	worm5
1.00807	mex-6 RNAi	F1	worm5
0.972964	mex-6 RNAi	F1	worm5
1.35742	mex-6 RNAi	F1	worm5
2.64136	mex-6 RNAi	F1	worm5
1.77189	mex-6 RNAi	F1	worm5
1.35702	mex-6 RNAi	F1	worm5
0.888845	mex-6 RNAi	F1	worm5
0.57869	mex-6 RNAi	F1	worm6
0.892573	mex-6 RNAi	F1	worm6
0.684994	mex-6 RNAi	F1	worm6
0.382123	mex-6 RNAi	F1	worm6
0.313103	mex-6 RNAi	F1	worm6
0.562215	mex-6 RNAi	F1	worm6
0.563516	mex-6 RNAi	F1	worm6
0.508543	mex-6 RNAi	F1	worm6
0.719157	mex-6 RNAi	F1	worm6
0.362093	mex-6 RNAi	F1	worm6
3.32526	mex-6 RNAi	F1	worm6
0.797368	mex-6 RNAi	F1	worm6
1.01977	mex-6 RNAi	F1	worm6
1.04353	mex-6 RNAi	F1	worm6
1.18816	mex-6 RNAi	F1	worm6
0.390707	mex-6 RNAi	F1	worm6
0.642333	mex-6 RNAi	F1	worm6
0.423742	mex-6 RNAi	F1	worm6
1.01492	mex-6 RNAi	F1	worm6
1.48964	mex-6 RNAi	F1	worm6
0.372238	mex-6 RNAi	F1	worm6
0.365388	mex-6 RNAi	F1	worm6
0.933586	mex-6 RNAi	F1	worm6
0.665398	mex-6 RNAi	F1	worm6
0.528399	mex-6 RNAi	F1	worm6
2.00643	mex-6 RNAi	F1	worm6
0.388019	mex-6 RNAi	F1	worm6
1.24365	mex-6 RNAi	F1	worm6
0.526058	mex-6 RNAi	F1	worm6
0.494149	mex-6 RNAi	F1	worm6
0.555712	mex-6 RNAi	F1	worm6
0.431893	mex-6 RNAi	F1	worm6
0.388279	mex-6 RNAi	F1	worm6
1.04119	mex-6 RNAi	F1	worm6
1.68613	mex-6 RNAi	F1	worm6
3.02438	mex-6 RNAi	F1	worm6
0.586233	mex-6 RNAi	F1	worm6
0.845317	mex-6 RNAi	F1	worm6
1.25649	mex-6 RNAi	F1	worm6
1.81757	mex-6 RNAi	F1	worm6
2.03851	mex-6 RNAi	F1	worm6
0.877573	mex-6 RNAi	F1	worm6
0.864219	mex-6 RNAi	F1	worm6
1.2101	mex-6 RNAi	F1	worm6
1.74084	mex-6 RNAi	F1	worm6
1.01691	mex-6 RNAi	F1	worm6
0.402412	mex-6 RNAi	F1	worm6
0.797801	mex-6 RNAi	F1	worm6
0.775864	mex-6 RNAi	F1	worm6
0.358278	mex-6 RNAi	F1	worm6
0.343104	mex-6 RNAi	F1	worm6
0.417239	mex-6 RNAi	F1	worm6
0.26472	mex-6 RNAi	F1	worm6
0.668953	mex-6 RNAi	F1	worm6
1.29525	mex-6 RNAi	F1	worm6
1.63081	mex-6 RNAi	F1	worm6
2.40034	mex-6 RNAi	F1	worm6
0.468917	mex-6 RNAi	F1	worm6
0.665224	mex-6 RNAi	F1	worm6
0.643634	mex-6 RNAi	F1	worm6
0.427904	mex-6 RNAi	F1	worm6
1.29438	mex-6 RNAi	F1	worm6
1.46615	mex-6 RNAi	F1	worm6
0.666872	mex-6 RNAi	F1	worm6
1.20628	mex-6 RNAi	F1	worm6
0.514352	mex-6 RNAi	F1	worm6
0.752019	mex-6 RNAi	F1	worm6
0.45435	mex-6 RNAi	F1	worm6
0.768494	mex-6 RNAi	F1	worm6
0.400071	mex-6 RNAi	F1	worm6
0.429292	mex-6 RNAi	F1	worm6
