# Supplementary material for: The conserved helicase ZNFX-1 memorializes silenced RNAs in perinuclear condensates
Source: Nat Cell Biol. 2022 Jun 23;24(7):1129–40. doi: 10.1038/s41556-022-00940-w (PMC9276528; doi:10.1038/s41556-022-00940-w)
Supplement: Source Data Extended Data Fig. 6 — Statistical source data. [file 41556_2022_940_MOESM14_ESM.xlsx]

## Sheet: Fig S6A mex6 F1 qPCR
WT F1-C	WT F1-M	znfx1 F1-C	znfx1 F1-M	hrde1 F1-C	hrde1 F1-M	znfx1hrde1 F1-C	znfx1hrde1 F1-M
0.877197	0.146134	1.0014	0.225414	1.056	0.240056	1.04495	0.939859
1.07719	0.152776	1.01264	0.272782	0.971144	0.261331	0.974546	0.936309
1.0583	0.153682	0.986144	0.240446	0.975106	0.267834	0.981978	0.93329

## Sheet: Fig S6B puf5 F1 qPCR
WT F1-C	WT F1-P	znfx1 F1-C	znfx1 F1-P	hrde1 F1-C	hrde1 F1-P	znfx1hrde1 F1-C	znfx1hrde1 F1-P
1.08157	0.0285022	1.05252	0.319423	1.0496	0.325225	0.937166	1.27229
1.11136	0.0346632	0.992857	0.517294	0.912428	0.289755	1.03707	1.27296
0.831939	0.0353513	0.956936	0.129678	1.04418	0.320973	1.0289	1.32081

## Sheet: Fig S6C oma1 F1 qPCR
WT F1-C	WT F1-O	znfx1 F1-O	znfx1 F1-O	hrde1 F1-C	hrde1 F1-O	znfx1hrde1 F1-C	znfx1hrde1 F1-O
1.02527	0.185761	0.998171	0.738162	1.06825	0.490818	0.998969	1.07086
0.983502	0.182911	0.998791	0.723334	0.966986	0.491509	1.00639	1.10787
0.991717	0.178036	1.00304	0.710437	0.968068	0.49603	0.994671	1.10463

## Sheet: Fig S6E - wt V znfx1+hrde1 sRNA
genotype	normalized sRNA reads (mex-6 RNAi - control RNAi; RPM)	std
WT	817.442	10.7739
hrde-1	689.773	16.1651
znfx-1	36.7286	12.6811
hrde-1 + znfx-1	726.502	20.5455

## Sheet: Fig S6F P0 mex6 sRNAseq wt znfx
Fold_change	genotype	Time
1	WT	0hr
19.2941	WT	2hr
116.708	WT	4hr
244.4	WT	6hr
284.278	WT	8hr
109.357	WT	24hr
1	znfx-1	0hr
11.1905	znfx-1	2hr
92.44	znfx-1	4hr
232.795	znfx-1	6hr
251.13	znfx-1	8hr
106.317	znfx-1	24hr
